# Supplementary material for: N-acetylglucosamine (GlcNAc) Triggers a Rapid, Temperature-Responsive Morphogenetic Program in Thermally Dimorphic Fungi
Source: PLoS Genet. 2013 Sep 19;9(9):e1003799. doi: 10.1371/journal.pgen.1003799 (PMC3778022; doi:10.1371/journal.pgen.1003799)
Supplement: Table S1 — Tab delimited text file of the k-means cluster demonstrating temporally regulated transcripts during morphogenesis shown in Figure 3B. (TXT) [file pgen.1003799.s014.txt]

UNIQID	NAME	GWEIGHT	1hr GlcNAc/t=0	4hr GlcNAc/t=0	24hr GlcNAc/t=0	4d GlcNAc/t=0	7d GlcNAc/t=0	1hr Glucose/t=0	4hr Glucose/t=0	24hr Glucose/t=0	4d Glucose/t=0	7d Glucose/t=0
EWEIGHT			1	1	1	1	1	1	1	1	1	1
G217Borfs1.37g3	G217Borfs1.37g3::::SAH1::adenosylhomocysteinase	1	0.06745	0.745941	1.905684	2.168993	1.539838	-0.20984	0.441114	1.835333	0.967756	-0.173417
G217Borfs1.1o4	G217Borfs1.1o4::CBP1:: calcium-binding protein precursor	1	1.0635	3.133604	1.209151	2.834471	2.194999	-0.040296	1.159339	1.541173	1.077614	-1.856842
G217Borfs1.13b4	G217Borfs1.13b4::GIT1	1	0.450261	2.068301	1.766708	1.360861	1.523831	0.798454	1.872867	1.619548	0.00424	-2.454832
G217Borfs1.28n23	G217Borfs1.28n23::GIT5::no blast hit	1		1.109066	2.232779	0.635989	1.438944	-0.86693	-0.470549	0.547729	-0.271204	-0.539813
G217Borfs1.36b21	G217Borfs1.36b21::ADK1::adenylate kinase cytosolic	1	0.580287	1.257391	2.02298	1.380516	1.410926	0.335241	0.472864	1.506846	0.928034	0.124764
G217Borfs1.33c22	G217Borfs1.33c22::GIT3::conserved protein of unknown function	1		1.098378	2.702252	3.27721	3.542917	0.146719	-0.057147		1.654895	-0.008845
G217Borfs1.16b14	G217Borfs1.16b14::SCW11::beta-glucosidase.	1	-0.231992	1.295786	2.382098	2.944475	1.569782	-0.357716	0.348562	1.806004	0.964174	-1.330774
G217Borfs1.28n15	G217Borfs1.28n15::NGT1::GlcNAc -induced transporter 1	1	0.70567	1.398531	2.341613	2.095704	2.867221	-1.000261	-0.833467	0.118633	0.731575	0.36839
G217Borfs1.38i13	G217Borfs1.38i13::ACS2::acetyl-coenzyme A synthetase	1	-0.199607	0.74893	2.070483	0.868329	0.902932	-0.545228	-0.555766	0.397249	0.318392	-0.192506
G217Borfs1.25a24	G217Borfs1.25a24::GIT6::conserved protein of unknown function	1		0.177522	1.847728	1.398873	2.543498	-0.676788	-0.799341	0.189738	0.349016	-0.02546
G217Borfs1.13i13	G217Borfs1.13i13::GIT2::GPI anchored serine-threonine rich protein	1	0.247657	1.121142	2.167334	2.05457	1.088799	0.381684	0.244337	0.658118	0.660342	0.081352
G217Borfs1.34o8	G217Borfs1.34o8::OGA::O-glcnacase	1		-0.320977	3.116669	1.808132	1.613784	-1.066745		-0.399575	0.046554	-0.029118
G217Borfs1.1o12	G217Borfs1.1o12::GIT4::no blast hit	1	0.908476	1.375209	1.602321	2.213578	2.190657	0.029097	0.36621	0.726763	0.753419	0.238759
G217Borfs1.29a19	G217Borfs1.29a19::HXK1::GlcNAc kinase	1	1.56145	1.49673	2.376761	2.810699	3.220196	-0.692624	-1.121157	-0.704975	0.89356	0.859595
G217Borfs1.31l22	G217Borfs1.31l22::PTR2::di/tri peptide transporter 2	1		2.211084	3.959057	3.500791	3.735836	-0.869249	0.777557	0.756468	-0.034758	-0.207259
G217Borfs1.34o9	G217Borfs1.34o9::OGA::O-glcnacase	1	-0.622674	-0.937141	2.682298	1.20074	0.780802	-1.252562	-1.230781	0.252514	-1.107986	-0.843167
G217Borfs1.24f21	G217Borfs1.24f21::NIT66:: conserved protein of unknown function, nitrosative stress-induced transcript	1		0.053059	0.523547	0.203626	-0.044606	-0.190363	-0.854667	-0.085663	2.090539	2.948567
G217Borfs1.13o10	G217Borfs1.13o10::conserved protein of unknown function	1	0.077168	-0.458215	-0.289146	1.105556	1.072731	-0.066111	-0.87236	-0.223066	2.135291	2.159443
G217Borfs1.32m7	G217Borfs1.32m7:: SBDS domain-containing protein of unknown function	1		-2.518125	-3.179543	2.595671	3.475658	-0.861067	-1.687155	-0.360485	1.706964	2.502445
G217Borfs1.13d15	G217Borfs1.13d15::no significant blast hit	1	-0.09056	0.149905	0.502187	0.793495	0.98732		-0.352385	0.575459	1.427736	2.053129
G217Borfs1.29k15	G217Borfs1.29k15::proline oxidase PrnD	1		0.671959	-0.09745	0.629762	0.280729		0.065483	0.416709	1.817362	2.062327
G217Borfs1.33i8	G217Borfs1.33i8::CDO1:: cysteine dioxygenase, yeast phase-enriched transcript	1	-0.626435	-0.530291	-0.756388	0.753985	0.402392	-0.793116	-0.889819	-0.403462	2.192531	1.731999
G217Borfs1.22b9	G217Borfs1.22b9::no blast hit	1	-0.336849	-0.722116	0.145051	-0.088698	0.071254	-0.629694	-0.661073	0.03873	1.310127	2.167641
G217Borfs1.25b15	G217Borfs1.25b15::NIT81:: ER membrane protein Wsc4, nitrosative stress-induced transcript	1		-1.506541	-1.651105	1.855703	2.548988	-1.281748	-1.581688	-0.832668	1.696624	1.303981
G217Borfs1.15d22	G217Borfs1.15d22::PNG1::peptidase PNG1	1		-0.113301	0.161079	1.750238	2.31721	-0.392827	-0.68701	0.323328	2.396492	2.566563
G217Borfs1.12b10	G217Borfs1.12b10:: conserved protein of unknown function, conidia-enriched transcript	1	0.722427		-2.149964	0.900542	2.02778	0.837238	-0.856615		0.018458	2.690812
G217Borfs1.3m8	G217Borfs1.3m8:: poly(A) polymerase pla1, DUF455 domain-containing protein, multiple domain hits	1		0.009204	0.061709	0.397517	0.16196	-0.07929	-1.265547	-0.480068	1.113084	2.790197
G217Borfs1.10m7	G217Borfs1.10m7::CPC1:: bZIP transcription factor CpcA, cross-pathway control protein	1		-0.15222	0.742755	1.950543	1.988445	-0.001904	-0.537477	0.457172	3.091012	3.526076
G217Borfs1.4d13	G217Borfs1.4d13::bZIP family transcription factor	1		-0.855	-0.758142	1.252315	1.670061	-1.032459	-1.139786	-0.50978	1.904848	2.273247
G217Borfs1.36b17	G217Borfs1.36b17::conserved protein of unknown function	1	0.019621	-0.356823	0.117615	0.730076	0.776987	-0.094604	-0.193452	-0.441439	1.612985	2.066517
G217Borfs1.34h14	G217Borfs1.34h14:: conserved protein of unknown function	1			1.014174	1.439053	1.338138	-0.256733	-0.703325	0.06003	2.290786	2.795683
G217Borfs1.9i15	G217Borfs1.9i15::ORM1::unfolded protein response protein Orm1	1		0.149676	-0.00078	0.850507	1.021301	0.278568		0.531735	1.521891	2.000544
G217Borfs1.36d13	G217Borfs1.36d13::conserved protein of unknown function	1			0.126876	1.531671	1.455207	-0.157454	-0.189412	0.346299	1.45383	2.743844
G217Borfs1.31m11	G217Borfs1.31m11::translation initiation factor eIF3	1	-2.02351	-0.998322	-0.014916	1.112722	1.397912	-1.735201	-1.497469		1.641828	1.783497
G217Borfs1.35j16	G217Borfs1.35j16::conserved protein of unknown function	1		0.120745	0.488381	1.195312	1.001374	0.303858	-0.414869	0.571696	2.618087	3.012673
G217Borfs1.4i17	G217Borfs1.4i17::conserved protein of unknown function	1	-0.596388	0.093057	0.968843	1.765332	1.359176	0.06031	-0.280046	-0.1124	2.426605	3.800503
G217Borfs1.22a18	G217Borfs1.22a18::RING finger domain-containing protein	1	0.249641	0.277207	0.013381	0.420504	0.410811	0.017353	-0.613825	0.080977	1.464248	2.084136
G217Borfs1.22e15	G217Borfs1.22e15::CLG1::cyclin-like protein (Clg1), meiotically up-regulated gene 80 protein	1	-1.449037	-1.081553	0.020651	1.905779	2.171602		-1.142869	-0.435424	2.072281	2.213547
G217Borfs1.36d6	G217Borfs1.36d6::choline transporter superfamily domain-containing protein	1		-0.109869	0.295232	1.120601	1.055394	-0.572563	-0.422215	0.298265	1.960576	3.082302
G217Borfs1.35c23	G217Borfs1.35c23::NIT45:: FHA domain-containing protein, nitrositive stress-induced transcript	1		-0.570947	-1.339575	2.370447	2.840655	-0.568446	-0.925337	-0.068935	2.40895	2.728607
G217Borfs1.4d12	G217Borfs1.4d12::auxin Efflux Carrier superfamily protein	1	0.508843	-1.159436	-0.821547	1.807118	2.244137	0.363158	-1.26988	-0.292857	2.073667	1.828322
G217Borfs1.36b9	G217Borfs1.36b9::GLT1::glutamate synthase Glt1	1	-0.547696	-0.767027	0.146824	2.016814	2.210204	-0.929948	-0.925493	-0.272606	3.373806	3.634601
G217Borfs1.37f8	G217Borfs1.37f8:: integral membrane protein, Mpv17/PMP22 family	1		-0.405213	-0.557813	1.645082	1.767679	-1.620376	-1.045006	-0.072381	2.094307	1.426852
G217Borfs1.33e24	G217Borfs1.33e24::PXA domain-containing protein	1		0.529407	0.436128	1.039102	1.134878	0.178884	-0.558652	-0.259858	2.273043	2.626436
G217Borfs1.19c13	G217Borfs1.19c13::MFS transporter	1		0.095471	-0.793018		0.522021	0.410676	0.510144	-0.497882	2.012273	1.843597
G217Borfs1.22b1	G217Borfs1.22b1::ILV2::acetolactate synthase, large subunit, catalytic subunit	1	-0.324066	-0.960404	0.475206	-0.288556	0.064364	-0.657478	-1.059352	0.154686	1.685348	2.932014
G217Borfs1.34p23	G217Borfs1.34p23::ankyrin repeat and zinc finger domain-containing protein	1		0.581273	0.541588	0.339685	0.12483	0.466314	-0.454111	0.629869	1.29917	2.221598
G217Borfs1.18h23	G217Borfs1.18h23::NIT50:: SWIRM domain-containing protein, nitrosative stress-induced transcript	1		-1.585532	-1.332261	1.833838	2.09781	-1.979459	-1.721437	-0.947969	2.306887	3.198133
G217Borfs1.4d21	G217Borfs1.4d21::PBS2::dual specificity mitogen-activated protein kinase dSOR1, MAP kinase kinase (Pbs2), Wis1	1		0.298924	0.055299	1.585421	2.041104	-0.013996	-0.716638	-0.052279	2.163321	2.391642
G217Borfs1.36b22	G217Borfs1.36b22::APG8::autophagy protein 8	1		-0.604398	-0.439657	1.662918	1.966062	-0.124057	-0.994662	-0.154617	2.205558	2.731687
G217Borfs1.21m7	G217Borfs1.21m7::ACE1::C2H2 transcription factor (Ace1)	1	0.159988	0.095831	0.460191	2.060187	2.505847	0.487307	-0.228999	0.62491	3.759237	4.229337
G217Borfs1.22c7	G217Borfs1.22c7::ATF1:: bZIP transcription factor, nitrosative stress induced transcript	1		-2.121996	-1.364138	1.976239	2.683958	-2.488466	-2.217012	-1.492662	2.405965	2.438614
G217Borfs1.33e11	G217Borfs1.33e11::peroxisomal-coenzyme A synthetase	1	-0.585329		-1.047989	0.898822	0.647731	-0.874158	-1.02032		2.343023	2.715701
G217Borfs1.13o11	G217Borfs1.13o11::conserved protein of unknown function	1	-0.008842	-0.349314	-0.087781	0.854427	0.931998	0.041218	-0.459244	-0.23927	2.043134	2.068072
G217Borfs1.29a14	G217Borfs1.29a14::C-5 sterol desaturase	1	-0.166588	0.008955	0.047836	1.604145	1.130706	-0.487276	-0.560418	0.004807	1.725996	2.064404
G217Borfs1.22c18	G217Borfs1.22c18::protein of unknown function	1	-0.017744	-0.317507	-0.82259	2.557322	2.771816	-0.345403	0.146783	-0.690289	3.663448	4.298709
G217Borfs1.12m19	G217Borfs1.12m19::serine/threonine protein kinase	1	-0.310541	-0.7921	0.1194	-0.125715	-0.784755	-0.361061	-0.934341		2.311668	2.4028
G217Borfs1.3m7	G217Borfs1.3m7:: poly(A) polymerase pla1, DUF455 domain-containing protein, multiple domain hits	1		-0.290121	0.270409	0.71233	0.401295	-0.116157	-0.830123	-0.445468	1.361199	2.896718
G217Borfs1.33e16	G217Borfs1.33e16::ASN2::asparagine synthetase	1	-0.101325	-0.033702	0.158022	0.337244	0.039243	-0.611663	-1.182827	-0.902444	2.128864	2.569544
G217Borfs1.2e8	G217Borfs1.2e8::C6 transcription factor	1		0.11674	-0.146438	1.184182	1.351494	-0.138072	-0.664623	0.262403	1.380745	2.120242
G217Borfs1.11g23	G217Borfs1.11g23:: Cu-Zn superoxide dismutase	1	-0.986437	-0.428083	-0.746715	0.786322	1.156505	-0.623674	-0.711129	0.099883	2.030134	-0.057209
G217Borfs1.19k16	G217Borfs1.19k16:: conserved protein of unknown function, mycelia-enriched transcript	1	0.002937	0.249003	0.191153	0.782224	0.976201	0.086584	-0.086661	0.56504	1.058397	2.255035
G217Borfs1.37j14	G217Borfs1.37j14::YTF1::RNA binding protein	1		1.029922	1.029742	2.158785	2.290586	-0.239958	0.539338	1.378877	1.759286	1.480417
G217Borfs1.29h8	G217Borfs1.29h8::HHT1::histone H3	1	-0.076482	-0.148437	0.41495	-0.154417	0.447074	0.32451	-1.137558	1.406791	2.183529	-0.108938
G217Borfs1.38c20	G217Borfs1.38c20::FAC1::carnitine acetyl transferase	1	0.285474	0.782644	1.762803	2.235913	2.356926	0.117674	0.355515	1.281773	2.836472	2.729033
G217Borfs1.18h15	G217Borfs1.18h15::PMT3::dolichyl-phosphate-mannose-protein mannosyltransferase	1		0.747389	1.058336	1.726625	1.991916	-0.174058	0.634548	1.168262	2.021391	2.077331
G217Borfs1.19b23	G217Borfs1.19b23::CPH1:: C2H2 transcription factor	1	0.070382	0.616998	1.014792	1.665188	1.360488	-0.471143	0.202167	1.390975	2.294856	0.892075
G217Borfs1.24h2	G217Borfs1.24h2::endoglucanase	1	2.815184	2.203771	0.956369	3.301886	3.433509	2.354166	0.742627	-0.334295	2.743493	2.378556
G217Borfs1.28o22	G217Borfs1.28o22::elongation factor 1-gamma	1	-0.600956	0.137468	1.273593	0.455585	0.667046	-0.783834	-0.386499	2.476201	0.953564	0.517048
G217Borfs1.27c22	G217Borfs1.27c22::HAC1::bZIP transcription factor HacA	1	-0.040441	0.224533	0.573895	0.787855	1.203726	0.172445	-0.161711	0.452192	2.644187	0.722912
G217Borfs1.37f17	G217Borfs1.37f17::SAM1::S-adenosylmethionine synthetase	1	0.549093	1.043688	1.88522	2.831707	2.116502	0.305363	0.500135	1.490783	2.216538	1.303745
G217Borfs1.31o23	G217Borfs1.31o23::CAP20:: pathogenesis associated protein, perilipin family	1	1.101208	0.555757	1.399925	2.597179	3.732067	1.570161	0.106154	1.295998	2.614388	2.296567
G217Borfs1.25c22	G217Borfs1.25c22::CNA1::calcineurin A subunit	1		0.834424	0.493545	1.124533	1.175268	0.935514	0.212003		2.295146	0.828602
G217Borfs1.24k3	G217Borfs1.24k3::aldehyde dehydrogenase	1	0.683858	1.667747	1.623929	0.356561	0.421417	0.602304	1.031997	2.223431	1.682414	0.331432
G217Borfs1.25j12	G217Borfs1.25j12::DIP5:: amino acid permease Dip5, yeast-enriched transcript	1	-0.755729	1.486763	0.840909	0.265159	-1.100923	0.447405	1.680872	1.68346	2.795459	1.885445
G217Borfs1.25o6	G217Borfs1.25o6::TAL1::transaldolase	1		0.995044	0.973946	0.388328	0.587571	0.528694	-0.165136	2.177206	0.65203	0.38361
G217Borfs1.1o15	G217Borfs1.1o15::NIT100:: no blast hit, 38aa, nitrosative stress-induced transcript	1		0.910825	1.490199	1.508914	2.041498	0.300404	1.901299	3.318507	3.033245	3.142852
G217Borfs1.6c8	G217Borfs1.6c8:: JSN1::RNA binding protein	1	0.110831	0.744334	1.180095	2.138989	2.446208	0.702639	0.645186	1.45598	1.94937	2.378885
G217Borfs1.10e16	G217Borfs1.10e16::TSA1:: thiol-specific antioxidant, yeast phase-specific transcript	1	0.758912	2.129281	1.805733	2.088518	1.672131	0.463767	1.108371	1.426259		1.51682
G217Borfs1.20i3	G217Borfs1.20i3::ACC1::acetyl-CoA carboxylase	1	0.633994	0.985073	1.592413	1.15346	2.105135	0.219435	0.625439	1.060855	1.545238	1.738512
G217Borfs1.32l13	G217Borfs1.32l13::HMK1::mitogen-activated protein kinase	1		0.902881	0.916632	2.030657	2.383313	0.499354	0.407533	0.895921	2.025812	1.926951
G217Borfs1.37h8	G217Borfs1.37h8::BLM10::proteasome activator subunit	1		0.783604	0.666316	1.948521	2.291054	0.405281		0.959604	2.106208	2.014859
G217Borfs1.28o4	G217Borfs1.28o4::leucyl-tRNA synthetase	1		1.932622	2.11894		0.526061	0.935735	1.244593	2.075354	0.802722	1.302487
G217Borfs1.9i12	G217Borfs1.9i12::OLE1::fatty acid desaturase	1	0.579953	0.756545	1.212673	1.661701	2.46943	0.550182	0.616201	0.878063	1.625471	1.895185
G217Borfs1.35c22	G217Borfs1.35c22::C-x8-C-x5-C-x3-H type zinc finger protein	1		0.746134	0.913684	0.570375	0.780986	0.453298	0.033621		2.045236	0.861872
G217Borfs1.25n22	G217Borfs1.25n22::RSR1::RAS small monomeric GTPase RSR1	1	0.82829	1.07824	0.419976	1.740998	1.902059	0.687209	0.474694		2.201473	1.578757
G217Borfs1.27g4	G217Borfs1.27g4::FAS1::fatty acid synthase beta subunit	1	0.56197	0.864888	0.88312	1.914279	2.617666	0.211121	0.584598	0.693638	2.179254	2.301691
G217Borfs1.12p7	G217Borfs1.12p7::MET3:: ATP sulphurylase	1		1.770275	3.189711	3.156155	3.008907	0.636233	0.896986	0.529587	3.454256	2.998074
G217Borfs1.19b6	G217Borfs1.19b6::conserved protein of unknown function	1	0.947026	1.707139	-0.196766	1.909109	2.115395	1.19505	1.7294		3.871548	2.317258
G217Borfs1.38c24	G217Borfs1.38c24::conserved protein of unknown function	1	-0.147387	-0.022817	0.7153	-0.094433	-0.189085	-0.491435		2.107923	1.058699	0.052749
G217Borfs1.32g15	G217Borfs1.32g15::MS95:: mold-specific protein MS95, similar to DNA damage-responsive Ddr48p	1	2.82652	1.399244	0.755399	5.936945	6.33886	3.026859	1.554747	3.284244	2.680015	4.101579
G217Borfs1.25h16	G217Borfs1.25h16::YTF7::no blast hit	1		0.388692	0.499821	1.581932	1.716287	0.3089	0.122183	1.316844	2.19485	1.72417
G217Borfs1.33i21	G217Borfs1.33i21::mRNA binding protein Pumilio 2	1	1.424748	1.272483	0.444779		0.982703	1.581283	1.392592	1.38967	2.180174	1.151195
G217Borfs1.34g24	G217Borfs1.34g24:: CBS domain-containing protein, sds23	1		1.020211	0.738511	1.824436	1.962504	1.39158		0.702218	2.279396	1.864414
G217Borfs1.27g11	G217Borfs1.27g11::FAS2::fatty acid synthase subunit alpha	1	0.311393	0.689825	0.87876	1.569183	2.1993	0.036062	0.558175	0.69704	1.780902	1.542036
G217Borfs1.1p21	G217Borfs1.1p21:: protein of unknown function	1	0.601191	1.062371	4.877634	2.80782	2.428789	0.494268	2.055245	4.869021	3.853259	3.056161
G217Borfs1.14g6	G217Borfs1.14g6::PHD finger and BAH domain-containing protein	1		0.600426	0.484711		1.231108	0.243746	0.461368	1.141013	2.216636	1.069414
G217Borfs1.29i21	G217Borfs1.29i21::PLAC8 family protein	1	0.613817	1.212696	2.253575		2.227085	0.69983	1.525867	2.374588	1.308799	1.504294
G217Borfs3.40d15	G217Borfs3.40d15	1		0.310971	-1.674302	-1.028489	-1.828195	1.108346	3.355193	-1.100747	-1.731907	-1.423128
G217Borfs1.26c20	G217Borfs1.26c20::tRNA transcript	1	-0.497459	-1.488819	-1.365396	-0.829291	-1.08158	-0.865943	1.654806	-2.520773	-1.757794	-1.300501
G217Borfs1.16o14	G217Borfs1.16o14:: no significant blast hit, 71aa	1		0.213098		-0.439933	-0.833401	0.795403	2.43513	0.046362	-0.717902	-1.070832
G217Borfs1.26c19	G217Borfs1.26c19::protein of unknown function	1	-0.120809	0.267494	-1.396865	-0.778866	-1.129054	0.83248	3.501837	-0.771093	-1.564237	-1.603421
G217Borfs1.14m21.Misprint	G217Borfs1.14m21.Misprint	1	-1.017167		-3.046207	-1.649877	-2.182462	-0.719845	2.808028		-2.682937	-2.67346
G217Borfs1.32a18	G217Borfs1.32a18::no blast hit	1	-0.93921		-0.92517	-0.973695	-1.764589	0.924055	3.38694		-2.522062	-1.831596
G217Borfs3.40i23	G217Borfs3.40i23	1	-0.745387	0.13691	-1.983037	-0.744779	-1.257823	0.817028	2.133841	-1.579245	-1.565743	-0.914067
G217Borfs1.14l23.Misprint	G217Borfs1.14l23.Misprint	1		0.623947		-1.112955	-1.642869	1.745031	3.941627	-0.842957	-1.978984	-1.983186
G217Borfs1.3h16	G217Borfs1.3h16:: protein of unknown function, 95aa	1		0.371657		-1.139672	-1.783063	1.128616	3.979531	-0.707801	-1.983168	-1.602704
G217Borfs1.3i12	G217Borfs1.3i12:: repetitive sequence protein of unknown function, 81aa, no start met	1	-0.106107	0.341212	-1.684504	-0.709742	-0.918435	0.82983	3.437083		-1.536321	-1.137301
G217Borfs1.14j15.Misprint	G217Borfs1.14j15.Misprint	1	-0.892771	0.075411	0.1651	-0.528389	-1.239747	0.946737	3.648522	-0.358979	-1.784666	-1.501486
G217Borfs1.23j5	G217Borfs1.23j5:: copper resistance protein Crd2, no start met	1	-0.042254	-1.947695	-2.369354		-2.436985	0.555303		-0.454188	-0.766056	-1.066135
G217Borfs1.31p12	G217Borfs1.31p12:: repetitive sequence protein of unknown function, 43aa, no start met	1		0.387135	-1.381941	-1.017083		0.776927	3.34776	-0.757688	-1.367152	-1.436826
G217Borfs1.26h21	G217Borfs1.26h21::tRNA transcript	1		-1.195486	-1.204559	-0.495922	-0.920878	-0.453885	2.097698	-2.273358	-1.591166	-1.202637
G217Borfs1.2a13	G217Borfs1.2a13::OLIGO NOT MAPPED	1	-1.11192	-0.027296	-1.877149	-1.007798	-1.910723	1.000193	3.137878		-2.231032	-1.827172
G217Borfs1.14l3	G217Borfs1.14l3::tRNA transcript	1		-1.203166	-1.231546	-0.766521	-0.805433	-0.803499	1.102353	-2.089862	-1.51099	-1.149455
G217Borfs1.14m24.Misprint	G217Borfs1.14m24.Misprint	1	0.336739	0.290627	-0.418789		-2.603078	0.878865	3.077355		-1.840439	-1.449972
G217Borfs3.40g15	G217Borfs3.40g15	1	-1.263364	0.05855	-3.293368	-1.096619	-1.951377	1.107083	3.07207	-2.474463	-1.921593	-1.43759
G217Borfs1.11m7	G217Borfs1.11m7::no blast hit	1	-1.285926	-0.290418	-0.733691	-0.517241	-0.91685	-0.448855	2.410808	-0.797304	-0.929767	-0.323968
G217Borfs3.40j7	G217Borfs3.40j7	1		0.056722	-2.422744	-1.253864	-2.314939	1.271032	3.275296	-2.193722	-2.576267	-2.39462
G217Borfs1.14o23.Misprint	G217Borfs1.14o23.Misprint	1		-0.007655	-2.725811	-1.249213	-2.389022	1.209034	3.272625	-2.708039	-2.509799	-2.593808
G217Borfs1.34f13	G217Borfs1.34f13::YCK2::casein kinase	1	0.067712	0.592402	0.095371	2.296327	2.463571	0.09968	0.534792	0.590411	2.607568	2.270283
G217Borfs1.29a15	G217Borfs1.29a15::GSK3::glycogen synthase kinase	1	0.311619	0.238984	-0.019231	1.85482	2.037874	0.453164	0.059669	0.734378	2.164715	2.319977
G217Borfs1.19b11	G217Borfs1.19b11::NIT4:: serine/threonine-protein kinase ksp1, nitrosative stress-induced transcript	1	-0.663601	-0.641713	-0.7519	2.02851	2.550823	-0.468614	-0.089993		1.735556	1.785836
G217Borfs1.34n6	G217Borfs1.34n6::phosphate-repressible phosphate permease	1		0.166886	0.736303	1.486519	3.05939	0.549394	-0.990234	0.392275	0.847964	0.462776
G217Borfs1.12e9	G217Borfs1.12e9::chitin synthase export chaperone	1	0.388463	0.461289	0.600251	1.868875	2.285559	-0.006648	0.253203	0.059979	1.666455	0.699079
G217Borfs1.38b8	G217Borfs1.38b8::TOM1::E3 ubiquitin-protein ligase	1		0.173245	0.359275	2.462739	2.684923	-0.627999	-0.144404	0.790303	2.390118	2.521915
G217Borfs1.21l6	G217Borfs1.21l6::YTF5::protein of unknown function	1		0.415669	0.711612	1.588594	2.01678	0.044265		0.92912	1.423111	1.528183
G217Borfs1.10f8	G217Borfs1.10f8::3-phytase A precursor	1		0.187947	0.285424	1.151521	2.362273	0.442056	-0.555997	0.367629	1.051755	0.714108
G217Borfs1.4f17	G217Borfs1.4f17::GIG30::fatty acid elongase Gig30	1	-0.21849	-0.040964	0.560524	2.204195	2.86284	-0.400784	-0.039187	-0.006312	1.579879	1.605604
G217Borfs1.29g15	G217Borfs1.29g15::PHK1::two-component sensor protein histidine kinase	1		0.596927	0.233883	2.143608	2.339293	0.177962	0.355509	0.987905	2.093253	2.269139
G217Borfs4.40l5	G217Borfs4.40l5	1		0.395176	0.854968	1.827348	2.065381	-0.257347	-0.144865	0.81139	1.219968	1.79583
G217Borfs1.3a17	G217Borfs1.3a17::C2H2 type zinc finger-containing protein	1	-0.018499	-0.002737	0.118747	2.336146	2.380031	-0.178182	-0.361281		1.015495	1.92203
G217Borfs3.40c18	G217Borfs3.40c18	1	-0.107709	0.133759	0.616051	2.087192	2.312054	-0.371223	-0.316668		0.902054	1.112656
G217Borfs1.35b2	G217Borfs1.35b2::conserved protein of unknown function, CRIB domain (cdc42/rac binding domain)	1	-0.60342	-0.251151	-0.481464	2.259689	2.192357	-1.171521	-0.845939	-0.287368	1.42959	0.1028
G217Borfs1.12p23	G217Borfs1.12p23::ras family protein	1		0.499878	0.606095	2.320576	2.183173	0.130678	-0.157413	0.677136	1.3378	0.79993
G217Borfs1.16n22	G217Borfs1.16n22:: no significant bast hit	1		0.104415	0.529096		2.062492	-0.030531	-0.173377	0.46363	1.646517	2.408695
G217Borfs1.29b23	G217Borfs1.29b23::GlcNAc deaminase/isomerase	1	0.06639	0.196323	0.947981	2.553605	3.126346	-1.658303	-1.202843	-0.565697	0.604063	0.669226
G217Borfs1.16n23	G217Borfs1.16n23:: no significant bast hit	1	-0.346826	0.136088	0.5542	1.649699	2.092746	0.129232	-0.160005	0.59279	1.868424	2.56661
G217Borfs1.2a9	G217Borfs1.2a9::YTF8::no significant blast hit	1	0.023305	-0.050117	1.509133	2.075366	2.333349	0.016274	-0.132557	0.555595	2.640713	1.985054
G217Borfs1.33c23	G217Borfs1.33c23::SUR7:: actin cortical patch protein, conidia-enriched transcript	1			-1.531881	2.507997	3.301713	0.350777	-0.110142	0.052425	1.680959	2.470019
G217Borfs1.30m23	G217Borfs1.30m23::TYR1:: tyrosinase	1	-0.506963	0.024486	2.053555	3.22075	2.79865	-0.880433	-0.16807	1.216509	1.143847	1.09069
G217Borfs1.30g15	G217Borfs1.30g15::protein kinase	1		0.265293	0.239282	2.854916	3.341362	0.150289	-0.267615	0.239259	2.473587	2.041003
G217Borfs1.8b14	G217Borfs1.8b14::elongation factor 3	1	-0.943284	-0.332306	0.79023	1.691573	2.278908	-1.529334	-0.603622	0.264781	1.410202	1.602159
G217Borfs1.37f9	G217Borfs1.37f9::PUB1::RNA-binding protein	1	-0.133766	-0.070237	0.272533	1.895976	2.178921	-0.23594	-0.281875		1.386929	2.341464
G217Borfs1.16n24	G217Borfs1.16n24:: bZIP transcription factor AP-1	1		0.428845	0.644399	1.922645	2.599625	0.433701		0.974609	2.568878	3.074618
G217Borfs1.35h22	G217Borfs1.35h22::forkhead box protein L2, SEP1	1	-0.086239	0.19059	0.215126	2.275851	2.638384	-0.3652	-0.28555	0.366984	1.887111	1.308305
G217Borfs1.2a17	G217Borfs1.2a17::ATM1::mitochondrial inner membrane transporter	1	-0.233779	-0.248691	1.096317	1.903324	2.162474	-0.186091	-0.5077	-0.016423	1.981635	1.578171
G217Borfs1.25m22	G217Borfs1.25m22::NPR1::serine/threonine protein kinase	1		0.201217	0.3763	2.247959	2.354285	-0.334245		0.688115	1.776169	1.762962
G217Borfs1.35c24	G217Borfs1.35c24::YTF2::protein of unknown function	1	-0.004004	-0.040159	-0.277034	1.451909	2.063762	0.132582	0.137363	1.045727	1.852334	2.215876
G217Borfs1.35f18	G217Borfs1.35f18::Opy2 superfamily domain-containing protein	1	-0.178095	0.163317	0.889308	2.045984	2.457075	0.061062	-0.284488		1.219838	1.7801
G217Borfs1.32d20	G217Borfs1.32d20::TRK1::low-affinity potassium transporter	1		-0.539086	-0.539608	1.745141	2.117585	-0.875239		-0.570405	0.301099	-0.196347
G217Borfs1.7e7	G217Borfs1.7e7::GAC1::protein phosphatase regulatory subunit Gac1	1		0.225116	1.28959	4.090756	4.519868	0.965577		1.70976	2.608334	3.181711
G217Borfs1.32m17	G217Borfs1.32m17::WSC domain-containing protein	1	-0.241826	-0.142645	0.071196	1.819735	2.282826	-0.318927	-0.340125		1.003517	1.385719
G217Borfs1.35n8	G217Borfs1.35n8::SEC61::SEC61 complex component	1	-0.210793	0.116659	0.682391	2.153165	2.332848	-0.186326	-0.099828	0.907931	2.756158	1.767145
G217Borfs1.11e17	G217Borfs1.11e17::inosine-uridine preferring nucleoside hydrolase	1	1.413982		0.227079	2.282188	2.757003	1.359402	-0.99626		0.950803	0.544932
G217Borfs1.12k7	G217Borfs1.12k7::histone promoter control 2 domain-containing protein	1		0.462846	0.42803	1.28583	1.583104	0.221103	-0.178173	0.60137	1.658245	2.023353
G217Borfs1.13e1	G217Borfs1.13e1::protein of unknown function, 89aa	1	-0.446035	-0.094163	0.289354	2.705967	1.826377	-0.621184	0.093781	0.305065	1.290328	1.611123
G217Borfs1.21m20	G217Borfs1.21m20::SID1:: ornithine monooxygenase (formerly LOM1), iron-regulated transcript, yeast-enriched transcript	1	-0.505172	0.365779	0.348508	1.75342	2.061788	-0.750776	-0.509752	0.55563	0.837341	0.507339
G217Borfs1.22n16	G217Borfs1.22n16::YTF6::conserved protein of unknown function	1		0.451215	0.523851	1.434928	2.101449	0.245664	0.119628	1.013978	1.957431	1.77866
G217Borfs1.3d21	G217Borfs1.3d21::YTF4::::rho guanyl nucleotide exchange factor activity	1		0.314913	0.474561	2.060143	2.307962	-0.070125	0.099529	0.390592	2.036875	2.07776
G217Borfs1.10h17	G217Borfs1.10h17::RYP4::C6 transcription factor	1	-0.179537	0.634433	0.796019	1.784806	2.192732	-0.16238	0.263245	0.739036	1.977691	1.686844
G217Borfs1.34b23	G217Borfs1.34b23::BCR1::C2H2 transcription factor	1		0.228247	-0.316463	2.229535	2.748017	0.184174		0.508229	2.0251	2.48996
G217Borfs1.13h14	G217Borfs1.13h14::conserved protein of unknown function	1	0.085985	0.352042	0.611935	1.26299	1.631113	-0.097122	-0.243021	0.56384	1.44	2.170478
G217Borfs1.1m19	G217Borfs1.1m19:: no blast hit, 58aa	1	-1.007531	-0.634683	0.775727	2.471939	2.357063	-0.844171	-0.872033	0.171154	1.932478	2.155965
G217Borfs1.30g23	G217Borfs1.30g23::YTF9::protein of unknown function	1	-0.200668	0.010488	0.558193	1.378665	1.694879	-0.279001	-0.542593	0.45819	2.08413	1.748794
G217Borfs1.17a8	G217Borfs1.17a8::UFD4::ubiquitin degradation factor	1		0.195822	0.373433	1.663627	2.120249	-0.037778	0.151665	0.531108	1.850127	2.121256
G217Borfs1.20l11	G217Borfs1.20l11:: DUF1761 superfamily domain-containing protein, conidia-enriched transcript	1		0.454002	0.022796	1.890027	2.857364	-0.041639	-0.804226	0.063518	0.932511	1.354602
G217Borfs1.13e2	G217Borfs1.13e2::protein of unknown function, 89aa	1	-0.403918	0.036754	0.263193	2.228597	1.284275	-0.409052	1.127253	0.159337	1.034274	1.375204
G217Borfs1.31p14	G217Borfs1.31p14::stomatin family protein, no start met	1		-0.427132	0.168838	1.712868	2.120465	-0.683006	-0.658558	-0.151474	1.538663	1.568583
G217Borfs1.17k7	G217Borfs1.17k7:: 3-methyl-2-oxobutanoate hydroxymethyltransferase, conidia-enriched transcript	1		0.360289	0.272806	0.662565	2.038454	0.662547	-0.419188		-0.25592	0.256274
G217Borfs1.2b2	G217Borfs1.2b2:: Hsp9/Hsp12 family heat shock protein, conidia-enriched transcript, conidia-enriched transcript	1	0.961634	0.711902	-1.777613	0.218866	3.500369	1.632227	-0.644341		-0.395337	3.746604
G217Borfs1.12o4	G217Borfs1.12o4::homeobox domain-containing protein RfeB	1	-0.08931	0.273752	0.590015	2.007362	2.115063	-0.408789	-0.247888	0.534013	1.222686	0.906006
G217Borfs1.22d5	G217Borfs1.22d5::conserved protein of unknown function	1		-0.282316	0.417138	2.060004	2.318374	-0.702978		0.104882	2.129594	1.843364
G217Borfs1.32k24	G217Borfs1.32k24::ACO1::aconitase	1	0.353334	0.353716	1.538005	1.922247	2.524349	0.154749	-0.311649	1.079782	2.727633	2.350639
G217Borfs1.32e23	G217Borfs1.32e23::FKS1:: 1,3-beta-glucan synthase component	1	-0.51347	0.130104	0.360167	2.322512	2.651436	-0.426549	-0.118941	0.844033	2.083552	1.952935
G217Borfs1.20l16	G217Borfs1.20l16::PHO84::phosphate transporter	1		-0.165839		2.635684	2.789473	0.274575	-0.489168	0.544433	2.54969	1.976571
G217Borfs1.4d7	G217Borfs1.4d7::YTF3::conserved protein of unknown function	1		0.197729	0.130713	1.820133	2.036389	-0.380671	-0.119468	0.621725	1.854188	2.106632
G217Borfs1.32d14	G217Borfs1.32d14::HRR25::serine/threonine protein kinase	1		0.293562	0.06707	1.872176	1.995474	-0.202926	-0.030279	0.423219	2.200385	2.200449
G217Borfs1.10m8	G217Borfs1.10m8::YTF10::protein of unknown function	1	-0.222995	0.062928	0.592761	1.109241	1.218049	-0.371208	-0.279268	0.452068	2.010291	1.295265
G217Borfs1.11i3	G217Borfs1.11i3::oleate delta-12 desaturase	1	-0.054604	0.161944	0.293879	1.52745	2.089913	-0.090826	-0.063358	-0.059476	1.434681	1.306974
G217Borfs1.5p14	G217Borfs1.5p14::hexokinase XprF	1		0.455761	1.755834	1.830525	2.213186	-0.387131	-0.535491	-0.004898	1.322727	1.349386
G217Borfs1.25n23	G217Borfs1.25n23::PRB1::serine protease	1	0.117735	0.178463	0.79133	1.847554	2.040793	0.324805	-0.009551	0.716751	2.425155	1.749533
G217Borfs1.4g24	G217Borfs1.4g24::FRE4::ferric-chelate reductase	1		0.453064	0.513727	1.698077	2.044182	-0.067734	0.435669	1.076457	1.781998	2.166241
G217Borfs1.8a6	G217Borfs1.8a6::CYC8::transcriptional corepressor Cyc8	1		0.388718	0.613268	1.544853	1.780364	-0.109535		0.645515	1.985966	2.602752
G217Borfs1.28c24	G217Borfs1.28c24:: conserved protein of unknown function, conidia-enriched transcript	1		-0.331863	-0.14905	0.99453	2.471008	0.569987		-0.111221	0.697119	1.910853
G217Borfs1.31d5	G217Borfs1.31d5::ZRC1::zinc transporter	1		0.41566	0.396161	1.61361	1.713199	-0.193818	0.347268	0.47911	2.205734	1.567618
G217Borfs1.34i24	G217Borfs1.34i24:: NAD binding oxidoreductase, no start met, conidia-enriched transcript	1		0.199307	0.088064	1.170584	2.488794	0.2372	-0.283513	0.335297	1.140281	1.702267
G217Borfs1.14d23.Misprint	G217Borfs1.14d23.Misprint	1		0.645421	1.269317		2.36468	0.670002	-0.076105	0.756134	0.484334	1.323379
G217Borfs1.33k21	G217Borfs1.33k21::40S ribosomal protein S3	1	-0.130351	0.099664	0.940272	-1.049153	-2.029109	-0.266315	-0.349957	0.491988	-1.126564	-1.064699
G217Borfs1.31a21	G217Borfs1.31a21::60S ribosomal protein L11	1	-0.356562	-0.24568	1.145359	-2.181509	-3.509043	-0.480242	-0.563851	0.353452	-2.528014	-2.324686
G217Borfs1.35m9	G217Borfs1.35m9::RPL39::60S ribosomal protein L39, 51aa	1	-0.029151	0.239995	0.962156	-2.437393	-2.859372	-0.229643	-0.56333	0.608965	-1.539339	-1.084015
G217Borfs1.30e22	G217Borfs1.30e22::RPS24::40S ribosomal protein S24	1	-0.35608	0.21308	0.893161	-2.998609	-3.184612	-0.477816	-0.97086	0.607863	-1.871863	-1.41268
G217Borfs1.20j5	G217Borfs1.20j5::40S ribosomal protein S9	1	-0.164712	-0.076628	0.776095	-3.258316	-4.036382	-0.19466	-0.551016	0.342745	-2.66701	-2.550329
G217Borfs1.1i12	G217Borfs1.1i12:: no blast hit, 45aa	1	0.083864	0.478283	2.101318	-1.26311	-1.835724	0.008399	0.122796	1.215926	-1.166779	-0.550596
G217Borfs1.30l4	G217Borfs1.30l4::60S ribosomal protein L33	1	-0.126902	-0.005024	0.718014	-2.62744	-2.832535	-0.623532	-0.78856	0.093968	-1.607053	-1.698038
G217Borfs1.11h9	G217Borfs1.11h9::60S ribosomal protein L10	1	-0.043161	-0.072938	0.444779	-3.972049	-3.479206	-0.464473	-0.467591	0.277834	-2.433385	-2.027524
G217Borfs1.34i16	G217Borfs1.34i16:: DNA helicase RecQ, no start met	1	0.142924	1.112674	0.67096	-0.110807	-1.376213	-0.21954	-0.154843	1.326775	-0.049544	-2.498501
G217Borfs1.14i7	G217Borfs1.14i7::RPS13::40S ribosomal protein S13	1	0.200588	0.267727	1.1673		-2.868031	-0.295587	-0.525709	0.858564	-1.170343	-0.895497
G217Borfs1.20j14	G217Borfs1.20j14::RPL21:: ribosomal protein Srp1, 60S ribosomal protein L21-A	1	-0.12097	0.282363	0.863819	-2.442062	-3.270993	-0.340402	-0.43848	0.991523	-1.889832	-1.888139
G217Borfs1.6i19	G217Borfs1.6i19::60S ribosomal protein L24	1	-0.077314	0.084255	0.725288	-3.144165	-3.576278	-0.221121	-0.857758	0.571191	-2.472951	-1.852656
G217Borfs1.31p2	G217Borfs1.31p2:: 60S ribosomal protein L43, 92aa	1	0.076361	0.21671	0.301311	-2.483887	-2.700951	-0.260773	-0.557584	0.248224	-1.934992	-1.82102
G217Borfs1.23p10	G217Borfs1.23p10::conserved protein of unknown function	1	-0.003959	0.010303	0.267706	-1.682105	-1.716196	-0.556603	-0.91302	0.141599	-1.805324	-2.316056
G217Borfs1.14i20	G217Borfs1.14i20::RPP0::60S acidic ribosomal protein P0	1	-0.200957	0.416859	1.505185	-1.760016	-2.276075	-0.415718	0.077322		-1.421016	-0.644994
G217Borfs1.33p6	G217Borfs1.33p6:: PCI superfamily domain-containing protein	1		0.136358	-0.304558	-1.738756	-2.220378	-0.7612	-0.389088	1.064504	-0.055587	-2.001312
G217Borfs1.28o15	G217Borfs1.28o15::enoyl-CoA hydratase/isomerase	1	-0.030973	0.266421	0.19315	-1.344739	-1.7777	0.117856	-0.620775	0.048165	-1.827886	-2.023796
G217Borfs1.6m11	G217Borfs1.6m11::conserved protein of unknown function	1	-0.224276	-0.186626	0.311208	-1.971955	-2.175097	-0.125053	0.295595		-1.85303
G217Borfs1.21o20	G217Borfs1.21o20::tRNA transcript	1	0.369793	-0.226958	0.234193	-2.707074	-3.240754	-0.002206	-1.517086	0.110951	-2.894541	-2.624114
G217Borfs1.34b12	G217Borfs1.34b12::RPS26::40S ribosomal protein S26E	1	-0.175887	0.370029	1.129118	-2.074631	-2.828343	-0.220567	-0.819883	0.484476	-2.092794	-2.333379
G217Borfs1.29b9	G217Borfs1.29b9::RPS16::0S ribosomal protein S16	1	-0.359468	-0.416395	0.419433	-2.498348	-2.744693	-0.704343	-0.901655	0.081567	-2.299298	-1.837836
G217Borfs1.15d9	G217Borfs1.15d9::Mpv17/PMP22 family protein	1	-1.014999	-0.313441	-0.092499	-3.805703	-3.064754	-1.130479	-0.779815	0.096535	-2.131253	-1.699825
G217Borfs1.31d7	G217Borfs1.31d7::60S ribosomal protein L38	1	-0.137302	0.188551	0.657379	-2.011598	-2.509629	-0.593289	-0.920497	0.513502	-1.882386	-1.675994
G217Borfs1.20j6	G217Borfs1.20j6::RPS4::40S ribosomal protein S4	1	-0.266705	0.116238	1.243274		-2.879836	-0.517178	-0.245082	0.891888	-1.646306	-1.387357
G217Borfs1.23l10	G217Borfs1.23l10:: 60S ribosomal protein L28, DEAD_2 protein	1	-0.408087	-0.350145	0.478025	-3.181063	-3.349042	-0.729066	-0.637174	0.300317	-1.892525	-2.206439
G217Borfs1.33p5	G217Borfs1.33p5:: PCI superfamily domain-containing protein	1		0.108614	-0.4503	-2.406087	-3.046086	-0.749459	-0.337053	1.030295	0.149949	-2.031929
G217Borfs1.19a8	G217Borfs1.19a8::RPL9::60S ribosomal protein L9	1	-0.048995	0.314043	0.863184		-2.240104	-0.374974	-0.374538	0.698528	-1.647719	-1.459769
G217Borfs1.37g23	G217Borfs1.37g23::OLIGO NOT MAPPED	1		0.235087	-0.012789	-2.092962	-2.937192	0.231428	-0.077972	0.10847	-2.973659	-2.31782
G217Borfs1.10g14	G217Borfs1.10g14::nascent polypeptide-associated complex subunit beta	1		0.453245	0.377576		-2.206119	-0.408742	-0.307422	1.063973	-1.401348	-1.722977
G217Borfs1.7o21	G217Borfs1.7o21::RPL30::cytosolic large ribosomal subunit protein L30	1	-0.367133	-0.15656	0.832941		-3.446993	-0.54701	-0.803226	0.25554	-2.304904	-1.753654
G217Borfs1.4f11	G217Borfs1.4f11::RPS25::40S ribosomal protein S25	1	-0.169586	0.059729	1.076769	-2.127599	-2.230165	-0.157206	-0.790027	0.324075	-1.761044	-0.793426
G217Borfs1.14g18	G217Borfs1.14g18::RPL12:: 60S ribosomal protein L12, no start met	1	-0.18748	-0.168346	0.725464	-2.578934	-2.647576	-0.432009	-0.653889	-0.07254	-1.951695	-1.782328
G217Borfs1.25o15	G217Borfs1.25o15::tRNA transcript	1	0.385842	0.296764	0.867587	-2.283776	-3.404488	0.308358	-1.245522	0.851403	-2.824381	-2.210853
G217Borfs1.33m7	G217Borfs1.33m7::RPL14::60S ribosomal protein L14	1	-0.328256	-0.090815	0.637425	-1.535988	-2.00749	-0.379766	-0.948884	0.496795	-1.136178	-0.72898
G217Borfs1.24n17	G217Borfs1.24n17::RPS15::40S ribosomal protein S15	1	-0.295886	-0.165026	0.570653	-2.795969	-3.13003	-0.578096	-0.790136	0.217998	-1.727506	-1.421963
G217Borfs1.31d20	G217Borfs1.31d20::RPL36::60S ribosomal protein L36	1	0.188075	0.357323	0.910146	-1.5548	-2.269983	0.009185	-0.336108	0.769251	-1.502392	-1.389543
G217Borfs1.35k19	G217Borfs1.35k19::60S ribosomal protein L23	1	-0.019986	0.315171	1.311459	-2.064636	-2.651856	-0.239696	-0.688987	0.799509	-1.645083	-1.390716
G217Borfs1.31f24	G217Borfs1.31f24::polyubiquitin	1	0.020994	0.407248	1.1282	-1.686757	-2.414825	-0.169271	-0.29378	1.07359	-1.327928	-1.259696
G217Borfs1.2f14	G217Borfs1.2f14::60S ribosomal protein L28e	1	-0.393596	0.335834	1.058101	-1.564631	-2.135021	-0.541633	-0.544057	0.755546	-1.496163	-1.91521
G217Borfs1.13j4	G217Borfs1.13j4::dual specificity phosphatase, 40S ribosomal protein S19(possible fusion protein?)	1	-0.401289	-0.068139	0.824984		-3.080791	-0.530007	-0.447221	0.313609	-2.257873	-1.953335
G217Borfs1.33b8	G217Borfs1.33b8::NADH-ubiquinone oxidoreductase	1		0.071283	0.18593	-1.292812	-2.125771	0.096105		0.305858	-0.901454	-1.639978
G217Borfs1.32d19	G217Borfs1.32d19::60S ribosomal protein L7A	1		0.32931	1.022446	-1.861011	-2.019919	0.143726	-0.404731	0.159286	-1.378162	-1.204617
G217Borfs1.4e7	G217Borfs1.4e7::RPS22::40S ribosomal protein S22	1	-0.433214	0.18808	0.89064	-1.626388	-2.582451	-0.764473	-0.727677	0.638874	-1.53315	-0.887108
G217Borfs1.20j22	G217Borfs1.20j22::60S ribosomal protein L18	1	-0.602446	0.069159	1.248398	-1.44949	-2.465839	-0.628516	-0.767663	0.75577	-1.129088	-1.222441
G217Borfs1.23i3	G217Borfs1.23i3::40S ribosomal protein S11	1	-0.471288	-0.303793	0.595054	-2.118734	-2.552555	-0.561524	-0.935005	0.226134	-1.525079	-0.990955
G217Borfs1.14h17	G217Borfs1.14h17::RPL29::60S ribosomal protein L29	1	0.333836	0.33681	0.450163	-3.643643	-3.843037	-0.068276	-0.599321	0.693799	-3.114894	-2.847375
G217Borfs1.31o22	G217Borfs1.31o22::ubiquitin/40S ribosomal protein S27a	1	0.497334	0.452073	1.156977	-3.24794	-3.709218	0.261424	-0.187867	0.916972	-1.327279	-2.177659
G217Borfs1.19o16	G217Borfs1.19o16:: 60S ribosomal protein L37, 92aa	1	0.099873	0.508299	0.918223	-4.544984	-4.602088	-0.062335	-0.016063	1.064277	-2.713076	-2.538526
G217Borfs1.22e8	G217Borfs1.22e8::RPL27::60S ribosomal protein L27A	1	0.03085	0.075955	0.352812	-1.240108	-1.977818	-0.258972	-0.494379	0.450695	-2.00408	-1.625517
G217Borfs1.8m5	G217Borfs1.8m5::RPL26::60S ribosomal protein L26	1	0.064018	0.416166	1.340367		-2.967761	-0.03205	0.064093	0.676525	-1.737325	-1.479283
G217Borfs1.33d3	G217Borfs1.33d3::MGR2::mitochondrial genome maintenance protein Mgr2	1		0.672496	0.570774	-1.410655	-1.311374	0.195748	-0.519339		-1.907117	-2.262903
G217Borfs1.37e19	G217Borfs1.37e19::60S ribosomal protein L35	1		0.145469	0.670942	-3.508179	-4.283229	-0.288793	-0.769589	0.661092	-2.594219	-2.325168
G217Borfs1.25o16	G217Borfs1.25o16::tRNA transcript	1	0.172981	0.106749	0.322505	-3.457618	-4.334231	0.135714	-1.268308	-0.185965	-2.958889	-2.990743
G217Borfs1.4e2	G217Borfs1.4e2::RPL17::60S ribosomal protein L17	1	-0.396004	-0.381642	0.625824	-1.814776	-2.519766	-0.512933	-1.084502	-0.48303	-1.948765	-1.576719
G217Borfs1.15d3	G217Borfs1.15d3::ribosomal protein S5	1	0.319992	0.266688	0.965211	-1.401374	-2.119869	0.003832	-0.259688	0.695584	-1.1952	-0.85962
G217Borfs1.32g7	G217Borfs1.32g7::hydrolase/nitrilase	1	0.214481	0.118532	0.874098	-1.604486	-1.971826	-0.093103	-0.957889	0.08364	-1.901893	-2.567982
G217Borfs1.8b9	G217Borfs1.8b9::RPL3::60S ribosomal protein L3	1	-0.548844	-0.357876	0.680525	-1.931648	-2.154518	-0.775969	-0.585038	0.175221	-1.343333	-1.125763
G217Borfs1.38h20	G217Borfs1.38h20::RPL6::60S ribosomal protein L6	1	-0.181927	0.187857	1.179462	-1.565499	-2.005638	-0.426384	-0.343906	0.316118	-1.571836	-1.560831
G217Borfs1.29o11	G217Borfs1.29o11::alkaline serine protease, 60S ribosomal protein L23 (conflicting annotations)	1	-0.105603	0.105485	0.886617	-3.762625	-4.25068	-0.503978	-0.369382	0.618944	-2.721626
G217Borfs1.10m23	G217Borfs1.10m23::tRNA transcript	1	0.611306	-0.093929	0.340548	-1.933529	-2.463775	-0.173797	-1.197354	-0.030946	-2.042838	-1.889305
G217Borfs1.35m12	G217Borfs1.35m12::RPS20::40S ribosomal protein S20	1	0.074331	0.406198	1.210962		-2.288529	-0.305873	-0.199885	0.769459	-1.672561	-1.086848
G217Borfs1.24n16	G217Borfs1.24n16::60S acidic ribosomal protein P2	1	0.075893	0.594772	0.723719	-3.251506	-3.389078	0.062569	-0.12684	1.120824	-2.426872	-2.467081
G217Borfs1.8d19	G217Borfs1.8d19::60S ribosomal protein L15	1	-0.235574	-0.068828	0.943281	-2.327121	-3.023897	-0.160904	-0.756074	0.150635	-2.077042	-2.113629
G217Borfs1.7h17	G217Borfs1.7h17::pyrroline-5-carboxylate reductase	1	0.518888	0.562566	0.674772	-2.07281	-1.408668	0.1625	-0.34852		-1.19564	-1.675246
G217Borfs1.14i7.Misprint	G217Borfs1.14i7.Misprint	1	0.042489	0.14684	1.056964		-2.832242	-0.39095	-0.503046	0.760195	-1.044609	-0.615931
G217Borfs1.33m1	G217Borfs1.33m1::RPS12::40S ribosomal protein S12	1	-0.020572	0.29547	1.316133	-4.468985	-4.840612	-0.197459	-0.277825	0.591922	-3.449707	-2.879069
G217Borfs1.22n1	G217Borfs1.22n1::60S ribosomal protein L7	1	-0.445657	-0.116721	0.830952	-2.097418	-2.534239	-0.614279	-0.761656	0.463776	-1.416187	-0.987312
G217Borfs1.25l3	G217Borfs1.25l3::woronin body major protein	1	-0.625673	-0.689285	0.20072	0.230499	-0.609863	-0.49962	-0.775049	-0.06739	-0.208817	-2.111827
G217Borfs1.21o21	G217Borfs1.21o21::tRNA transcript	1	0.168375	-0.507987	-1.273151		-2.452634	-0.304513	-1.684298	-1.690886	-2.485899	-1.930988
G217Borfs1.23p7	G217Borfs1.23p7::protein of unknown function	1	0.404805	-0.133041	-0.471563	-1.512732	-1.616502	-0.276601	-0.157423	-0.679782	-2.005638
G217Borfs1.14f7	G217Borfs1.14f7::no blast hit	1	0.106186	-0.365217	-0.647614	-1.604793	-1.757369	-0.012485	0.107723	-1.212447	-2.1343	-2.925068
G217Borfs1.33k11	G217Borfs1.33k11::conserved protein of unknown function	1	0.201531	-0.015926	-0.858809	-2.581331	-1.483919	-0.083757	-0.050203	-0.930561	-1.674145	-1.386038
G217Borfs1.28o7	G217Borfs1.28o7::YPS21:: yeast phase specific protein, yeast phase-specific transcript	1		-0.446545	-3.034948	-3.183363	-4.508537	-0.489967	-1.10517	-0.856099	-3.249055	-5.477192
G217Borfs1.1g3	G217Borfs1.1g3::ATP synthase E chain domain-containing protein	1	-0.057111	0.026138	-0.263497	-2.096158	-2.394968	-0.311246	-1.119197	-0.124652	-2.161782	-2.718717
G217Borfs1.8c18	G217Borfs1.8c18::OLIGO NOT MAPPED	1	0.689084	-0.539961	-0.701865	-1.500679	-1.70314	-0.062135	-1.147629	-1.252944	-2.094602
G217Borfs1.22g14	G217Borfs1.22g14::laglidadg endonuclease	1	0.657411	0.267325	-3.73513	-4.63492	-4.730913	0.569651	-0.723502	-1.764832	-3.67188	-4.052567
G217Borfs1.34e9	G217Borfs1.34e9::conserved protein of unknown function, PlpE	1	-1.073758	-0.094766	-0.487986	-0.936562	-1.484251	-1.040635	-1.174507	-0.30618	-0.929724	-2.397411
G217Borfs1.35l3	G217Borfs1.35l3::H2B::histone H2B	1		-0.52847	0.28816	-1.026052	-1.254932	-0.367507	-1.275723	0.270714	0.128947	-2.435824
G217Borfs1.23b22	G217Borfs1.23b22::OLIGO NOT MAPPED	1	0.736512	-0.247646	-0.69756	-2.258644	-2.84795	0.029573	-0.213577	-1.470997	-3.059862	-2.747399
G217Borfs1.25l21	G217Borfs1.25l21::NOP10::Nop10 family nucleolar RNA-binding protein	1		-0.048801	-0.538011	-1.806206	-1.947287	-0.331344		0.149432	-1.62217	-2.085367
G217Borfs1.31d17	G217Borfs1.31d17::40S ribosomal protein S13	1	0.800242	0.458469	-0.540284	-1.822855	-1.819815	0.128089	-0.673776	-0.1124	-1.933102	-2.516887
G217Borfs1.8n23	G217Borfs1.8n23::tRNA transcript	1		0.38342	-0.263947		-3.204657	0.560984	-0.748254	-0.636448	-2.496592	-2.109666
G217Borfs1.25a9	G217Borfs1.25a9::OLIGO NOT MAPPED	1	0.493388	-0.339891	0.264291	-2.154981	-2.324099	-0.085587	-1.774029	-0.159664	-2.65876	-2.379069
G217Borfs1.23j7	G217Borfs1.23j7::tRNA transcript	1	0.868474	0.37404	-0.393344	-1.648081	-2.393966	0.549579	-0.728853	-0.466151	-2.103448	-1.644466
G217Borfs1.37g24	G217Borfs1.37g24::tRNA transcript	1	0.214557	-0.210355	-0.335138	-1.698114	-2.166552	0.284318	-0.756408	-0.306034	-2.186222	-1.765761
G217Borfs1.17j22	G217Borfs1.17j22::allergenic cerato-platanin Asp F13	1	-0.775942	-0.995879	-0.366215	-0.869511	-1.262687	-1.549994	-1.259099	-1.063167	-1.491434	-2.10777
G217Borfs1.2i17	G217Borfs1.2i17::conserved protein of unknown function	1	-0.380994	-0.079499	-0.385093	0.29403	0.095204	-0.129206	-0.181414	0.083434	-0.768623	-2.248818
G217Borfs1.32c11	G217Borfs1.32c11:: no blast hit, 48aa, no start met	1	0.256379	-0.625291	-0.00897	-1.892987	-3.029227	-0.962994	-3.801024	-0.759075	-2.72655	-2.882721
G217Borfs1.14k6.Misprint	G217Borfs1.14k6.Misprint	1	0.373912	-0.117577	0.276796	-1.877141	-0.610229	0.371182			-1.988895	-2.375548
G217Borfs1.30i10	G217Borfs1.30i10::no significant blast hit	1	-0.295224	-0.886917	-3.182651	-1.538242	-1.359478	-0.270363	-1.187312	-1.224577	-1.661468	-2.08828
G217Borfs1.18h12	G217Borfs1.18h12::deoxycytidylate deaminase	1		-0.305166	-0.788442	-0.884017	-0.932054	-0.522737	-0.153617	-0.459757	-2.159603	-2.154481
G217Borfs1.13b10	G217Borfs1.13b10::no significant blast hit	1	0.08277	-0.538902	-0.553979	-1.466145	-1.347633	-0.101833	0.583278	-1.454348	-2.242275	-1.895189
G217Borfs1.36b6	G217Borfs1.36b6::CHZ histone chaperone domain containing protein	1	-0.38149	-0.454287	-1.624548	-2.243825	-3.03136	-0.439378	-1.684571	-0.293149	-2.443515	-4.123372
G217Borfs1.11b15	G217Borfs1.11b15::FIP1::pre-mRNA polyadenylation factor fip1, 3 ORF fragment	1		-2.081516	-1.872985	-2.407708	-3.017951	-1.99067	-2.597937	-1.574335	-2.560146	-3.255982
G217Borfs1.31e4	G217Borfs1.31e4::peptidyl-prolyl cis-trans isomerase	1	-0.726723	-0.534028	-0.586722	-1.380297	-1.84873	-0.722027	-0.831549	-0.058875	-1.543342	-2.431124
G217Borfs1.35m14	G217Borfs1.35m14::peptidyl-prolyl cis-trans isomerase	1		-2.697934	-2.577992		-2.059077	-1.811422	-2.756795	-2.276286	-2.485184	-2.77029
G217Borfs1.25a6	G217Borfs1.25a6::tRNA transcript	1	1.532052	0.074018	-0.358581	-1.963969	-2.632135	0.361647	-1.35919	-1.676185	-2.298363	-2.322345
G217Borfs1.11h12	G217Borfs1.11h12:: beta-1,3-glucanosyltransferase	1	-0.607927	-0.884554	-0.664488	-2.224107	-2.60722	-0.910044	-1.575853	-1.255004	-1.236437	-1.735108
G217Borfs1.9f6	G217Borfs1.9f6::protein of unknown function	1		-0.465479	-2.255054	-1.49483	-1.383202	-0.257002	-0.774584	-0.74485	-1.091879	-1.481127
G217Borfs1.9l22	G217Borfs1.9l22::tRNA transcript	1	0.038513	-0.447909	-1.143596	-2.432633	-2.73026	-0.217723	-1.758492	-1.426255	-2.577299	-1.785521
G217Borfs1.29d7	G217Borfs1.29d7::tRNA transcript	1	-0.083594	-1.02732	-2.291622	-2.948876	-3.470729	-0.159535	-1.866239	-2.500073	-3.14288	-3.077786
G217Borfs1.2p24	G217Borfs1.2p24::conserved protein of unknown function	1		0.399385		-0.824881	-0.856793	-0.048181	-0.316359	0.000783	-0.154138	-2.163479
G217Borfs1.34j1	G217Borfs1.34j1:: 2,3-bisphosphoglycerate-independent phosphoglycerate mutase, no start met	1	0.006661	-0.765928	-0.520455	-1.783351	-2.19276	-0.744192	-2.258526	-1.103047	-2.009789	-2.247035
G217Borfs1.29d15	G217Borfs1.29d15:: conserved protein of unknown function	1	0.200942	-0.733289	-1.870793	-2.02451	-2.949662	-0.046232	-1.585088	-1.895021	-2.886243	-2.707095
G217Borfs1.1g15	G217Borfs1.1g15::phosphatidyl synthase	1	-0.16962	-0.739896	-0.474715	-1.296689	-2.204169	-0.868953	-2.05951	0.999091	-1.931212
G217Borfs1.16h9	G217Borfs1.16h9::OLIGO NOT MAPPED	1	0.646663	0.1058	-0.325528	-2.560179	-2.560235	0.460414	-0.99183	-0.664385	-2.748424	-2.398792
G217Borfs1.38i21	G217Borfs1.38i21::OLIGO NOT MAPPED	1	0.341295	0.021248	-0.145475	-2.671302	-2.182333	0.10146	-0.717265		-2.27887	-2.433245
G217Borfs1.13l15	G217Borfs1.13l15::protein of unknown function	1	0.077009	-0.580159	-0.432762	-1.746463	-2.302779	-0.808155	-2.821558	-0.774102	-1.525749
G217Borfs1.37i1	G217Borfs1.37i1::PSF3::DNA replication complex GINS protein psf3	1	-0.275817	-0.238435	-0.159409	-1.093984	-1.347687	-0.378082	-0.969112	0.051309	-1.510394	-2.001232
G217Borfs1.1h19	G217Borfs1.1h19:: homology to proteins from dimorphic fungi, 79aa	1	-1.2977	-1.343759	-1.854304	-3.043059	-2.989431	-1.221584	-1.605521	-1.278345	-4.004117	-4.237497
G217Borfs1.35l11	G217Borfs1.35l11::RAD18::DNA repair protein RAD18	1		-0.626484	-0.091026	-0.719207	-1.300464	-0.642046	-1.19219	0.105885	-0.136355	-2.084003
G217Borfs1.32c19	G217Borfs1.32c19::uracil DNA glycosylase, G/U mismatch-specific DNA glycosylase	1	-0.031411	-0.805431	-0.596484	-1.287481	-1.661811	-0.769713	-2.871473	-1.090803	-1.576926	-1.658053
G217Borfs1.29k3	G217Borfs1.29k3::tRNA transcript	1	0.697607	-0.167279	-1.203293	-4.136383	-5.428774	0.117699	-2.248804	-0.948099	-4.072061	-2.934292
G217Borfs1.14f7.Misprint	G217Borfs1.14f7.Misprint	1	0.224334	-0.121291	-0.518429	-1.568504	-1.600594	-0.060777	0.121946	-1.034678	-2.170184	-2.718299
G217Borfs1.35o8	G217Borfs1.35o8::OLIGO NOT MAPPED	1	0.830339	-0.107007	-0.325058	-2.034826	-2.479564	0.146074	-0.318565	-0.735033	-2.626318	-2.606139
G217Borfs1.11p24	G217Borfs1.11p24::transporter; possible multidrug resistance protein	1	0.525579	-0.042569	-2.693679	-1.364205	-1.59125	0.145872	-1.165693	-0.923338	-0.904811	-1.928649
G217Borfs1.20n2	G217Borfs1.20n2::tRNA transcript	1	1.09951	0.109886	-0.678345	-3.664869	-4.397426	0.244467	-1.497605	-0.297153	-4.081433	-2.736908
G217Borfs1.27m23	G217Borfs1.27m23::MATH and UCH domain-containing protein	1		0.342488	-0.530071	0.128915	-0.085816		2.797333	0.476504	-0.031033	0.258584
G217Borfs1.14k24.Misprint	G217Borfs1.14k24.Misprint	1	-0.456817	0.23159	1.443224	0.243849	-0.121182	0.411568	3.095792	0.297576	-0.40342	-0.863648
G217Borfs1.16e16	G217Borfs1.16e16::N-acetyl-beta-glucosaminidase	1	0.06215	0.424492	-0.542822	0.208982	0.187278	0.349513	3.080549	0.357184	0.046151	0.115143
G217Borfs1.27a24	G217Borfs1.27a24::NIT10:: SNARE domain-containing protein YTK6, nitrosative stress-induced transcript	1		0.310549	-0.922402	0.767827	0.550863	0.407626	2.598631	0.13443	0.484104	0.441632
G217Borfs1.27n23	G217Borfs1.27n23::TRM6::tRNA(m1A58)-methyltransferase subunit trm6	1		1.004646	0.382357	-0.135216	-0.007107	0.531752	2.253923	0.90163	-0.009854	-0.33647
G217Borfs1.14k21.Misprint	G217Borfs1.14k21.Misprint	1	-0.066883	0.404549	-1.114727	-0.311306	-0.319259	1.054845	3.976804	-0.149119	-0.53839	-0.56567
G217Borfs1.16e1	G217Borfs1.16e1::plasma membrane antiporter	1	-0.012437	-0.163478	-1.14169	0.600917	0.672012	0.424202	2.792473		-0.022424	0.25286
G217Borfs1.27n7	G217Borfs1.27n7::protein of unknown function	1	0.154344	0.58232	-0.859297	-0.24662	-0.250728	1.023683	3.46839	0.086848	-0.542885	-0.367722
G217Borfs1.20n9	G217Borfs1.20n9::protein of unknown function	1	-0.240798	-0.172941	-0.108552	-0.634505	-0.73669	-0.218322	3.24092	-0.563417	-0.650001	-0.578211
G217Borfs1.6o22	G217Borfs1.6o22::HEAT repeat protein	1		0.587709	-0.403217	0.563891	0.672469	0.316709	3.420612	0.423518	0.4553
G217Borfs1.13d2	G217Borfs1.13d2::conserved protein of unknown function	1	0.477733	0.43657	-0.916738	0.221041	0.271952	0.324393	3.889442	-0.007275	-0.468929	-0.455361
G217Borfs1.16e24	G217Borfs1.16e24::conserved protein of unknown function	1	0.143252	0.425976	-0.696852	0.071616	0.001776	0.442087	3.449234	0.382365	-0.07877	-0.445953
G217Borfs1.18o18	G217Borfs1.18o18::cyclin	1	0.217759	0.359224	-0.593448	-0.416982	-0.486756	0.387526	2.294816	-0.248733	-0.30836	-0.641984
G217Borfs1.14k23.Misprint	G217Borfs1.14k23.Misprint	1	-1.369941	0.089301	0.607999	-0.227186	-0.786911	1.030998	3.600638	-0.016436	-1.216237	-1.810441
G217Borfs1.16k24	G217Borfs1.16k24::conserved protein of unknown function	1		-0.048991	-0.067257	0.113792	-0.181678	0.224633	2.001278	0.316274	0.237488	0.105053
G217Borfs1.18e15	G217Borfs1.18e15::aldo/keto reductase	1		1.211357	-0.94382	0.574127	0.585633	1.501571	2.125441	0.559843	0.564134	1.350172
G217Borfs1.23m10	G217Borfs1.23m10::no blast hit	1	0.35902		0.028339	0.029898	0.312809	0.27738	2.520318	-0.02667	0.93945	1.038616
G217Borfs1.6k8	G217Borfs1.6k8::no blast hit	1	-0.781791	-0.398628	-0.632267	-0.131217	-0.456051	0.120578	2.377276	-0.288796	-0.15934	0.214929
G217Borfs1.35c15	G217Borfs1.35c15::protein of unknown function	1	0.176242	0.113915	-0.046556	-0.155161	-0.125395	0.336991	2.710768	-0.058157	-0.268574
G217Borfs1.22g7	G217Borfs1.22g7:: repetitive sequence pprotein of unknown function, no start met	1		0.38378	-1.411693	-0.734056	-0.849248	1.367686	3.837982	-0.303149	-0.813317	-1.210631
G217Borfs1.35c16	G217Borfs1.35c16::protein of unknown function	1	0.025464	0.052165	0.060865	-0.146826	-0.289169	0.557646	3.052162	0.018038	-0.312092
G217Borfs1.16e8	G217Borfs1.16e8::protein of unknown function	1	0.065058	0.211365	-1.079215	0.116846	0.117656	0.65539	3.042301	0.024475	-0.39051	-0.568112
G217Borfs1.27n15	G217Borfs1.27n15::conserved protein of unknown function	1		0.338056	-0.777042	-0.144918	0.078517	0.648152	3.398387	0.215684	-0.49913	-0.783837
G217Borfs1.27n8	G217Borfs1.27n8::protein of unknown function	1		0.435482	-0.810294		-0.019802	0.946425	3.417684	0.350311	-0.465457	-0.38585
G217Borfs1.36b16	G217Borfs1.36b16::conserved protein of unknown function	1		0.510008	-0.679735	0.569175	0.415795	0.822671	3.902513	0.489856	-0.324084	-0.392895
G217Borfs1.27i20	G217Borfs1.27i20:: thioesterase domain-containing protein	1			0.026606	0.151333	0.014829	-0.720249	-2.36525	-0.100699	-0.098831	0.515817
G217Borfs1.10i24	G217Borfs1.10i24::serine/threonine-protein phosphatase 2A activator 2, no start met	1	-0.396622	-0.324773	-0.183467	0.337567	0.212669	-0.948262	-2.030016	-0.71524	0.254484	0.047827
G217Borfs1.19b24	G217Borfs1.19b24::conserved protein of unknown function	1	0.014	0.302149	0.528458	0.267183	0.29932	-0.383621	-2.129106	0.043832	0.022069	-0.221114
G217Borfs1.3b20	G217Borfs1.3b20::YPS3::yeast phase-specific protein yps-3	1	-0.94783	-0.318204	0.21514	0.346385	0.43282	-1.450266	-1.012821	-0.342039	0.310892	-2.53284
G217Borfs1.16m12	G217Borfs1.16m12::conserved protein of unknown function	1			-0.074045	1.375382	2.496008	-0.438633	-1.744714	-0.864299	-1.172169	-0.840026
G217Borfs1.34j24	G217Borfs1.34j24::phospholipid methyltransferase	1	-0.416518	-0.109486	0.167601	0.406466	0.524682	-0.759334	-2.244587	-0.136051	0.320302	-0.008845
G217Borfs1.24b24	G217Borfs1.24b24:: GDSL-like lipase/acylhydrolase family protein, SGNH_hydrolase subfamily	1	0.085038	0.005164	0.299746	0.295896	0.029102	-0.295582	-2.210711	-0.353249	0.271487	0.147138
G217Borfs1.31l13	G217Borfs1.31l13:: no blast hit, 72aa	1	0.106635	-0.259654	0.034124	-0.106826	-0.274656	-0.644451	-2.083758	-0.586958	-0.156948	-0.298352
G217Borfs1.37b14	G217Borfs1.37b14::protein of unknown function	1		-0.269689	0.258476	0.259863	0.049041	-0.542142	-2.114815	-0.067043	0.139709	-0.25268
G217Borfs1.4p9	G217Borfs1.4p9::TRM12::tRNA wybutosine-synthesizing protein	1	0.201009	-0.387662	-0.057387	0.016244	0.354241	-0.174286	-2.089286	-0.644698	-0.123591	-0.309053
G217Borfs1.31m17	G217Borfs1.31m17::no blast hit	1	-0.12331		0.12186	0.224488	0.168098	-0.597832	-2.01179	-0.509929	-0.199539
G217Borfs1.1a7	G217Borfs1.1a7::no blast hit	1		-0.463912	-0.009899	0.210525	-0.222074	-0.562008	-2.245877	-0.552537	-0.017917	-0.146349
G217Borfs1.14d6.Misprint	G217Borfs1.14d6.Misprint	1	-0.033592	-0.265831	-0.133297	0.247159	0.040342	-0.649555	-2.292019	-0.651839	0.390101	-0.029505
G217Borfs1.11c21	G217Borfs1.11c21:: conserved protein of unknown function, conidia-enriched transcript)	1	0.12185		0.04702	-0.027241	-0.249275	-0.436407	-2.064669	-0.517046	-0.161133	-0.253107
G217Borfs1.12f18	G217Borfs1.12f18::no blast hit	1	0.081246	-0.428069	0.242425	0.367247	0.287947	-0.669089	-2.018454	-0.504087	-0.004288	0.066588
G217Borfs1.26e10	G217Borfs1.26e10::protein of unknown function	1	0.294576	-0.177102	0.468348	0.88466	0.269773	-1.298698	-2.148869	-0.699061	0.583829	0.019505
G217Borfs1.36p2	G217Borfs1.36p2::chromosome segregation protein SMC domain-containing protein	1			-0.181992	-0.262917	-0.067129	-0.84504	-2.051874	-0.189119	-0.301757	-0.662304
G217Borfs1.28g17	G217Borfs1.28g17::no significant blast hit	1	0.010182		-0.399856	-0.225095	-0.235036	-0.700617	-2.201782	-0.621575	-0.443107
G217Borfs1.7d15	G217Borfs1.7d15::conserved protein of unknown function	1		-0.188069	0.342536	-0.160366	0.074239	-0.37351	-2.468558	0.32315	0.474804	0.399619
G217Borfs1.11n23	G217Borfs1.11n23::serine/threonine-protein kinase	1	-0.247854	-0.308633	0.108234	0.681869	0.687951	-0.600527	-2.014194	-0.563565	0.604713	0.339483
G217Borfs1.7l18	G217Borfs1.7l18::UTP7::U3 snoRNP-associated protein Utp7	1	-0.166773	-0.703109	0.091614	-0.169557	-0.0205	-0.899773	-2.322319	-0.588797	-0.247564	-0.23402
G217Borfs1.36h18	G217Borfs1.36h18::NmrA-like family protein	1	0.03077	-0.351624	-0.055708	-0.269939	-0.106215	-0.596455	-2.007353	-0.856229	-0.275191	-0.503089
G217Borfs1.32k4	G217Borfs1.32k4::protein of unknown function	1			0.574256	0.20209	-0.180588	-0.185955	-2.424339	-0.263651	-0.173017	-1.064095
G217Borfs1.8o1	G217Borfs1.8o1::no blast hit	1	-0.254326	-0.691577	-0.027289	0.287746	0.356275	-0.512762	-2.044839	-1.124236	-0.063603	0.007274
G217Borfs1.3n13	G217Borfs1.3n13:: alpha-crystallin domain-containing protein	1		-0.425253	-0.172114	0.151886	-0.107046	-0.714395	-2.222967		-0.604638	0.3044
G217Borfs1.34b9	G217Borfs1.34b9::no blast hit	1	-0.14524	-0.686381	0.106264	0.481861	0.257047	-0.683578	-2.143264	-0.798714	0.147847	-0.181161
G217Borfs1.16j10	G217Borfs1.16j10::CSF1::fermentation associated protein (Csf1)	1	-0.354192		-0.122576	0.070282	0.107478	-0.741016	-2.087144	-0.739787	-0.379611	0.134934
G217Borfs1.10g10	G217Borfs1.10g10::MLH2::DNA mismatch repair protein mutL	1	-0.014536	-0.359239	-0.109286	0.265697	0.071092	-0.577417	-2.273184	-0.684471	0.202133
G217Borfs1.35i21	G217Borfs1.35i21::DCP1::mRNA decapping enzyme Dcp1	1	0.231471	0.023091	0.458411	0.372517	0.067373	-0.187822	-2.302541	-0.232959	0.20635	-0.506516
G217Borfs1.35k20	G217Borfs1.35k20::ketol-acid reductoisomerase	1	-0.934291	-1.871269	0.059831	-1.491011	-1.269034	-1.280524	-2.08388	-0.177122	-0.331215	0.206078
G217Borfs1.6a1	G217Borfs1.6a1:: alpha-1,3-mannosyltransferase	1	0.104159		0.284315	0.459413	0.419554	-0.285167	-2.049366	-0.586482	0.009235
G217Borfs1.14d6	G217Borfs1.14d6:: separin, cell division-associated protein bimB	1	0.028353	-0.395346	-0.077669	0.058615	-0.210948	-0.62519	-2.220207	-0.465872	0.060989	-0.398867
G217Borfs1.31l12	G217Borfs1.31l12:: no blast hit, 72aa	1	0.03742	-0.411935	-0.104178	-0.123593	-0.409517	-0.67261	-2.413504	-0.723641	-0.272367	-0.319833
G217Borfs1.28d17	G217Borfs1.28d17::ankyrin repeat protein	1	-0.02066	-0.657921	-0.185245	-0.011133	-0.06394	-0.834445	-2.026816	-0.707255	-0.413
G217Borfs1.13c9	G217Borfs1.13c9::AT hook domain-containing protein family protein	1	0.050051	-0.629384	-0.110588	0.096344	0.268285	-0.648824	-2.150645	-0.57043	0.205959	0.057314
G217Borfs1.17a13	G217Borfs1.17a13::phosphoenolpyruvate carboxykinase AcuF	1	-1.523015	-3.869633	-1.695419	-0.412342	0.112016	-1.741582	-3.985012	-1.400296	0.574883	-0.058649
G217Borfs1.9i22	G217Borfs1.9i22::ubiquitin	1	-1.964612	-2.524745	-1.815088	0.375365	0.731068	-1.834385	-2.294664	-1.261044	1.725201	1.593027
G217Borfs1.7p9	G217Borfs1.7p9::AOX1::alternative oxidase	1	-3.73635	-4.817681	-3.566403	-0.137491	1.487507	-3.812308	-4.965268	-4.022888	1.39552	2.099045
G217Borfs1.10g13	G217Borfs1.10g13::ELI1:: ELI-ag1-like protein, expression library immunization antigen 1	1		-2.373243	-2.926723	0.222596	0.282142	-1.514643	-1.394688	1.98377	1.312157	1.553478
G217Borfs1.16h2	G217Borfs1.16h2::conserved protein of unknown function	1	-1.303037	-2.002327	-1.507759	0.339662	1.112158	-1.501098	-2.338532	-1.479976	1.066634	1.011672
G217Borfs1.25b14	G217Borfs1.25b14::NIT81:: ER membrane protein Wsc4, nitrosative stress-induced transcript	1		-1.663669	-1.685068	1.865815	2.03117	-1.590963	-2.022976	-1.064293	1.387511	0.901079
G217Borfs1.36c9	G217Borfs1.36c9::HSP70:: molecular chaperone, heat shock 70 kDa protein	1	-1.174954	-3.933867	-2.955742	0.026198	0.940634	-1.627502	-3.696626	-2.641597	0.166008	-0.554814
G217Borfs1.31h24	G217Borfs1.31h24:: endo-1,3-beta-glucanase Engl1	1		-1.996727	-3.541569		-0.670517	-0.759109	-1.774608	-1.968901	0.711153	-0.601722
G217Borfs1.13o22	G217Borfs1.13o22::no blast hit	1	-1.874961	-2.78617	-2.153674	0.303104	-0.250343	-2.228377	-3.074946	-2.4437	-0.848603	-0.8162
G217Borfs1.13o14	G217Borfs1.13o14::HSP82::ATP-dependent molecular chaperone HSC82	1	-1.908044	-2.573976	-1.976812	0.038158	-0.127032	-2.204789	-2.903175	-2.332219	-0.988506	-0.842287
G217Borfs1.1b12	G217Borfs1.1b12:: no blast hit, 48aa, no start met	1	-1.560065	-1.681942	-0.987267	0.494895	1.735009	-1.736332	-2.446931		-0.824465	-0.393186
G217Borfs1.30f13	G217Borfs1.30f13::STI1::heat shock protein STI1	1		-2.718231	-2.626858		-1.662584	-2.75876	-3.041729	-2.301483	-1.517172	-1.60506
G217Borfs1.15h11	G217Borfs1.15h11:: diacylglycerol O-acyltransferase, no start met	1			-1.264362	-0.255404	0.600145	-1.110107	-2.185979	-1.067255	0.425337	0.826843
G217Borfs1.2d5	G217Borfs1.2d5::NIT61:: peptidase inhibitor I78 family protein, 78aa, nitrosative stress-induced transcript	1	-0.346766	-1.157737	-2.361326	0.236429	0.623807	-0.409367	-1.631425	-0.939422	0.065565	-0.320862
G217Borfs1.5g6	G217Borfs1.5g6::pentatricopeptide repeat protein	1		-3.249433	-2.026099	1.306922	0.998035	-3.134667	-3.67456	-2.280816	3.128913	3.729129
G217Borfs1.28p24	G217Borfs1.28p24::SSC1::heat shock protein SSC1, hsp70-like protein	1	-1.361187	-1.575191		-0.434295	-0.431362	-2.062822	-1.871363	-0.796587	-0.62265	-0.444945
G217Borfs1.6d4	G217Borfs1.6d4::mismatched base pair and cruciform DNA recognition protein	1	0.4477	-2.383136	-1.640951	-0.104024	0.477882	0.230887	-2.312979	-1.888567	-0.28287	0.458382
G217Borfs1.6d2	G217Borfs1.6d2::RVS167::BAR adaptor protein hob1/RVS167	1		-1.53853	-1.385296	-0.19709	0.52017	-1.12186	-2.011031	-1.370737	0.105761	-0.27188
G217Borfs1.29f22	G217Borfs1.29f22::NIT28/RPN4::C2H2 transcription factor RPN4, nitrosative stress induced transcript	1		-2.849394	-2.72004	1.059659	1.23006	-2.561614	-2.669007	-2.334637	1.917676	1.786203
G217Borfs1.37j4	G217Borfs1.37j4::leucine rich repeat domain-containing protein	1			-1.468509	0.716711	1.403404	-1.714437	-2.034445	-1.433992	0.669891	0.904684
G217Borfs1.5g14	G217Borfs1.5g14::HSP88::heat shock protein Hsp88, Hsp70 chaperone	1		-2.440103	-1.668002	0.939781	1.67895	-2.346411	-2.812163	-2.049561	1.999845	2.435636
G217Borfs1.13f9	G217Borfs1.13f9::30 kDa heat shock protein	1	-2.525547	-4.456273	-4.080492	-0.890759	0.14919	-2.381841	-4.701813		-1.764221	-1.001992
G217Borfs1.33c11	G217Borfs1.33c11:: conserved protein of unknown function, conidia-enriched transcript	1	-0.141922	-4.782481	-5.086843	0.910639	2.648199	-0.341155	-3.947934	-3.505843	-0.387845
G217Borfs1.27f24	G217Borfs1.27f24::CATB:: catalase B; M antigen, yeast-phase induced	1	-0.012298	-1.123119	-3.055066	0.510204	0.489978	0.793403	-0.686575	-0.7144	2.182144	-1.291624
G217Borfs4.40l11	G217Borfs4.40l11	1		-2.895625	-2.485896	-1.027016	-0.567712	-2.415943	-2.858477	-2.580549	-1.810763	-1.335233
G217Borfs1.14b11	G217Borfs1.14b11::YDJ1::mitochondrial import protein MAS5/Ydj1p; Heat shock protein 40; Hsp40	1	-2.915389	-2.931678	-1.890824	-0.089184	0.093567	-2.82171	-2.860068		-0.895053	0.005764
G217Borfs1.26o23	G217Borfs1.26o23::protein of unknown function	1	-1.395034	-1.545715	-1.26415	0.478971	0.42405	-2.047282	-2.496573	-1.64164	0.515797	0.197195
G217Borfs1.33g21	G217Borfs1.33g21::DFG5::glycosyl hydrolase, cell wall glycosyl hydrolase Dfg5	1		-1.442128	-0.967492	0.367924	0.340035	-1.206584	-2.087338	-1.227646	0.981533	0.588808
