# Supplementary material for: N-acetylglucosamine (GlcNAc) Triggers a Rapid, Temperature-Responsive Morphogenetic Program in Thermally Dimorphic Fungi
Source: PLoS Genet. 2013 Sep 19;9(9):e1003799. doi: 10.1371/journal.pgen.1003799 (PMC3778022; doi:10.1371/journal.pgen.1003799)
Supplement: Table S2 — Gene identities of transcripts shown in Figure 4. H. capsulatum G217B strain formal gene names, abbreviated gene names, and annotations are given for all genes shown in Figure 4. Gene and sequence information are available at http://histo.ucsf.edu/. (XLS) [file pgen.1003799.s015.xls]

## Sheet: Sheet1
G217B formal gene name from Washington University Genome Sequencing Center	G217B Gene Name	G217B Annotation
Figure 4A Cluster
HISTO_ZZ.Contig127b.Fgenesh_Aspergillus.83.final_new	YTF1	RNA binding protein
HISTO_ZZ.Contig127a.eannot.1396.final_new	SAM1	S-adenosylmethionine synthetase
HISTO_GY.Contig460.eannot.1805.final_new	CPH1	C2H2 transcription factor
HISTO_ZZ.Contig127c.Fgenesh_Neurospora.73.final_new	FAC1	carnitine acetyl transferase
HISTO_GY.Contig460.Fgenesh_Aspergillus.17.final_new	PMT3	O-mannosyltransferase
HISTO_BP.Contig459.eannot.1496.final_new	JSN1	RNA binding protein
HISTO_DM.Contig93.eannot.1624.final_new	OLE1	fatty acid desaturase
HISTO_ZT.Contig1089.eannot.1595.final_new	HMK1	mitogen-activated protein kinase
HISTO_ZZ.Contig127b-snap.114.final_new	BLM10	proteasome activator subunit
HISTO_ZE.Contig158.eannot.1359.final_new	FAS1	fatty acid synthase subunit
HISTO_ZE.Contig158.eannot.1391.final_new	FAS2	fatty acid synthase subunit
HISTO_HS.Contig68.Fgenesh_histo.8.final_new	ACC1	acetyl-CoA carboxylase
HISTO_EA.Contig33.eannot.1696.final_new	MET3	ATP sulfurylase
HISTO_ZL.Contig1131.eannot.2077.final_new	GSK3	glycogen synthase kinase-3
HISTO_ZT.Contig181.Fgenesh_histo.124.final_new	BCR1	C2H2 transcription factor
HISTO_ZU.Contig65.Fgenesh_Neurospora.149.final_new	YTF2	protein of unknown function
HISTO_ZZ.Contig127a.eannot.1379.final_new	PUB1	RNA binding protein
HISTO_LG.Contig392.eannot.1792.final_new	NPR1	serine/threonine kinase
HISTO_ZT.Contig1089.Fgenesh_Aspergillus.67.final_new	FKS1	1,3-beta-glucan synthase catalytic subunit
HISTO_ZZ.Contig127c.Fgenesh_Aspergillus.2.final_new	TOM1	ubiquitin-protein ligase
HISTO_AZ.Contig47.eannot.1550.final_new	YTF3	protein of unknown function
HISTO_AL.Contig320.Fgenesh_Aspergillus.59.final_new	YTF4	rho guanyl-nucleotide exchange factor activity
HISTO_GL.Contig296.Fgenesh_histo.78.final_new	UFD4	ubiquitin degradation factor
HISTO_ZT.Contig1089.Fgenesh_Aspergillus.126.final_new	HRR25	serine/threonine protein kinase
HISTO_JG.Contig206.Fgenesh_histo.70.final_new	YTF5	protein of unknown function
HISTO_DM.Contig933.eannot.1650.final_new	RYP4	Zn2C6 transcription factor
HISTO_ZL.Contig1158.Fgenesh_histo.31.final_new	PHK1	two-component sensor
HISTO_BI.Contig285.Fgenesh_Aspergillus.37.final_new	FRE4	ferric reductase
HISTO_ZT.Contig181.Fgenesh_histo.85.final_new	YCK2	casein kinase
HISTO_ZL.Contig1161d.eannot.1453.final_new	ZRC1	zinc transporter
HISTO_KF.Contig597.Fgenesh_histo.41.final_new	YTF6	protein of unknown function
HISTO_LG.Contig392.Fgenesh_histo.192.final_new	YTF7	protein of unknown function
HISTO_ZU.Contig65.fgenesh_plus.15.final_new	SEC61	Sec61 complex component
HISTO_LG.Contig392.fgenesh_plus.34.final_new	PRB1	serine protease
HISTO_ZT.Contig1089.eannot.1542.final_new	ACO1	aconitase
HISTO_ZT.Contig1089.eannot.1575.final_new	ATM1	mitochondrial inner membrane transporter
HISTO_ZL.Contig658.eannot.1267.final_new	YTF8	protein of unknown function
HISTO_HS.Contig68.eannot.2162.final_new	PHO84	phosphate transporter
HISTO_ZL.Contig1161c-snap.43.final_new	YTF9	protein of unknown function
HISTO_DM.Contig936.eannot.1253.final_new	YTF10	protein of unknown function
Figure 4B Cluster
HISTO_ZT.Contig1089.Fgenesh_histo.104.final_new	MS95	mold-specific protein
HISTO_ZL.Contig1161c.eannot.1522.final_new	TYR1	tyrosinase
HISTO_ZL.Contig1161e.eannot.1260.final_new	HYD1	hydrophobin 1
HISTO_HS.Contig68.Fgenesh_histo.222.final_new	EFG1	APSES basic helix-loop-helix transcription factor
HISTO_JG.Contig206.eannot.1524.final_new	NIR1	copper-containing nitrite reductase
HISTO_FE.Contig19.eannot.1909.final_new	FBC1	C2H2 finger domain-containing protein
HISTO_ZL.Contig1117.eannot.1110.final_new	CBP1	calcium-binding protein precursor
HISTO_JG.Contig206.eannot.1512.final_new	SID1	ornithine monooxygenase
HISTO_GY.Contig471.eannot.1321.final_new	SSU1	sulfite transporter
HISTO_ZL.Contig1131.eannot.1938.final_new	YPS21	yeast phase-specific protein
HISTO_ZE.Contig158.eannot.1345.final_new	CATB	catalase B
HISTO_ZL.Contig1131.eannot.2054.final_new	MFS2	major facilitator superfamily transporter 2
