# Supplementary material for: N-acetylglucosamine (GlcNAc) Triggers a Rapid, Temperature-Responsive Morphogenetic Program in Thermally Dimorphic Fungi
Source: PLoS Genet. 2013 Sep 19;9(9):e1003799. doi: 10.1371/journal.pgen.1003799 (PMC3778022; doi:10.1371/journal.pgen.1003799)
Supplement: Table S4 — Gene identities of transcripts shown in Figure 5. H. capsulatum G217B strain formal gene names, abbreviated gene names, and annotations are given for all genes shown in Figure 5. Gene and sequence information are available at http://histo.ucsf.edu/. (XLS) [file pgen.1003799.s017.xls]

## Sheet: Sheet1
G217B formal gene name from Washington University Genome Sequencing Center	G217B Gene Name	G217B Annotation
Figure 5A Cluster
HISTO_ZL.Contig1117.eannot.1110.final_new	CBP1	calcium-binding protein precursor
HISTO_ER.Contig17-snap.14.final_new	GIT1	protein of unknown function
HISTO_ZZ.Contig127a.fgenesh_plus.14.final_new	SAH1	S-adenosyl-L-homocysteine hydrolase
HISTO_GI.Contig382.Fgenesh_histo.56.final_new	SCW11	cell wall glucanase
HISTO_ZW.Contig245.eannot.1202.final_new	ADK1	adenylate kinase
HISTO_FE.Contig19-snap.201.final_new	GIT2	GPI anchored protein
HISTO_ZT.Contig1129.eannot.1087.final_new	GIT3	protein of unknown function
HISTO_ZL.Contig1131.eannot.2071.final_new	GIT4	protein of unknown function
HISTO_ZL.Contig1131.Fgenesh_histo.91.final_new	GIT5	protein of unknown function
HISTO_ZZ.Contig127c.fgenesh_plus.90.final_new	ACS2	acetyl-CoA synthetase
HISTO_ZL.Contig658.Fgenesh_Neurospora.79.final_new	PTR2	di/tri peptide transporter 2
HISTO_LG.Contig392-snap.159.final_new	GIT6	protein of unknown function
HISTO_ZL.Contig1131.Fgenesh_histo.79.final_new	NGT1	GlcNAc transporter 1
HISTO_ZL.Contig1131.eannot.2086.final_new	HXK1	GlcNAc kinase
HISTO_ZU.Contig65.Fgenesh_Aspergillus.117.final_new	OGA1	O-GlcNAcase
Figure 5B Cluster
HISTO_ZL.Contig1131.fgenesh_plus.124.final_new	NAG1	GlcNAc deaminase/isomerase
HISTO_ZL.Contig1131.Fgenesh_histo.79.final_new	NGT1	GlcNAc transporter 1
HISTO_ZL.Contig1131.eannot.2086.final_new	HXK1	GlcNAc kinase
HISTO_ZL.Contig1131.fgenesh_plus.101.final_new	GIT7	β-hexosaminidase
HISTO_ZL.Contig1131.Fgenesh_histo.94.final_new	DAC1	GlcNAc deacetylase
HISTO_ER.Contig17.eannot.1311.final_new	NGT2	GlcNAc transporter 2
