# Supplementary material for: N-acetylglucosamine (GlcNAc) Triggers a Rapid, Temperature-Responsive Morphogenetic Program in Thermally Dimorphic Fungi
Source: PLoS Genet. 2013 Sep 19;9(9):e1003799. doi: 10.1371/journal.pgen.1003799 (PMC3778022; doi:10.1371/journal.pgen.1003799)
Supplement: Table S5 — Protein accession numbers of Ngt1 and Ngt2 from Figure 6. NCBI protein accession numbers for Ngt1 and Ngt2 homologs shown in Figure 6 or G217B formal gene name (G217B sequence information available at http://histo.ucsf.edu/). (XLS) [file pgen.1003799.s018.xls]

## Sheet: Sheet1
Species Name	Gene Identification
Unassigned to NGT1 or NGT2 clades
Cryptococcus neoformans	CNAG_06186.2
Cryptococcus neoformans	CNAG_04103.2
Ustilago maydis	UM02504.1
NGT2
Coccidiodes posadasii	CPAG_04671.1
Coccidioides immitis	CIMG_11937.3
Uncinocarpus reesii	UREG_07859.1
Trichophyton verrucosum	TRV_02764
Blastomyces dermatitidis	BDDG_00117.1
Histoplasma capsulatum	HISTO_ER.Contig17.eannot.1311.final_new
Penicillium marneffei	PMAA_073720
Aspergillus nidulans	ANID_08127.1
Aspergillus fumigatus	Afu1g17480
Aspergillus oryzae	AO090012000137
Penicillium marneffei	PMAA_022630
Aspergillus oryzae	AO090102000401
NGT1
Candida albicans	orf19.5392
Schizosaccharomyces pombe	SPAC922.05c
Aspergillus nidulans	ANID_01427.1
Aspergillus oryzae	AO090103000025
Aspergillus fumigatus	Afu8g04110
Aspergillus fumigatus	Afu1g00440
Penicillium marneffei	PMAA_086860
Paracoccidioides brasiliensis	PAAG_01361.1
Histoplasma capsulatum	HISTO_ZL.Contig1131.Fgenesh_histo.79.final_new
Blastomyces dermatitidis	BDDG_01578.1
Trichophyton verrucosum	TRV_07861
Uncinocarpus reesii	UREG_01646.1
Coccidioides immitis	CIMG_04415.3
Coccidiodes posadasii	CPAG_06213.1
Penicillium marneffei	PMAA_015940
Trichophyton verrucosum	TRV_04221
Fusarium oxysporum	FOXG_02892.2
Fusarium oxysporum	FOXG_03756.2
Aspergillus fumigatus	Afu8g06560
Magnaporthe grisea	MGG_06605.7
Neurospora crassa	NCU09771.5
Fusarium oxysporum	FOXG_12822.2
Unassigned to NGT1 or NGT2 clades
Pucciniales triticina	PTTG_06050.1
Coprinus cinereus	CC1G_11224.3
Ustilago maydis	UM05346.1
