# Supplementary material for: N-acetylglucosamine (GlcNAc) Triggers a Rapid, Temperature-Responsive Morphogenetic Program in Thermally Dimorphic Fungi
Source: PLoS Genet. 2013 Sep 19;9(9):e1003799. doi: 10.1371/journal.pgen.1003799 (PMC3778022; doi:10.1371/journal.pgen.1003799)
Supplement: Table S6 — Gene identities of GlcNAc catabolic genes shown in Figure S6. Formal genes names, abbreviated gene names, and chromosomal coordinates are given for GlcNAc catabolic genes shown in Figure S7. (G217B sequence information available at http://histo.ucsf.edu/). (XLS) [file pgen.1003799.s019.xls]

## Sheet: Sheet1
Species & Gene Name	Formal Gene Name	Genomic Location
H. capsulatum G217B
NGT1	HISTO_ZL.Contig1131.Fgenesh_histo.79.final_new	HISTO_ZL.Contig1131:524668..526595 -
DAC1	HISTO_ZL.Contig1131.Fgenesh_histo.94.final_new	HISTO_ZL.Contig1131:533309..534883 +
NAG1	HISTO_ZL.Contig1131.fgenesh_plus.124.final_new	HISTO_ZL.Contig1131:551905..553929 -
GIT7	HISTO_ZL.Contig1131.fgenesh_plus.101.final_new	HISTO_ZL.Contig1131:555910..559176 +
HXK1	HISTO_ZL.Contig1131.eannot.2086.final_new	HISTO_ZL.Contig1131:580538..582382 +
B. dermatitidis SLH14081
NGT1	BDBG_07020.2	Supercontig 17: 366132-369850 -
DAC1	BDBG_07021.2	Supercontig 17: 374658-377048 +
NAG1	BDBG_07028.2	Supercontig 17: 476173-479923 -
GIT7	BDBG_07029.2	Supercontig 17: 480046-485736 +
HXK1	BDBG_07036.2	Supercontig 17: 510702-513098 +
A. fumigatus
NGT1	Afu8g04110	Chromosome 8: 895512-897246 +
DAC1	Afu8g04100	Chromosome 8: 891135-892484 -
NAG1	Afu8g04070	Chromosome 8: 882598-884822 +
GIT7	Afu8g04060	Chromosome 8: 878656-881455 -
C. albicans SC5314
HXK1	orf19.2154	Chromosome 6: 1019511-1020992 +
NAG1	orf19.2156	Chromosome 6: 1021981-1021235 -
DAC1	orf19.2157	Chromosome 6: 1022223-1023464 +
