# Supplementary material for: N-acetylglucosamine (GlcNAc) Triggers a Rapid, Temperature-Responsive Morphogenetic Program in Thermally Dimorphic Fungi
Source: PLoS Genet. 2013 Sep 19;9(9):e1003799. doi: 10.1371/journal.pgen.1003799 (PMC3778022; doi:10.1371/journal.pgen.1003799)
Supplement: Table S7 — Primer sequences used in this study. Hc = H. capsulatum, Ca = C. albicans. (XLS) [file pgen.1003799.s020.xls]

## Sheet: Sheet1
Primer Name	Description	Sequence (5’ to 3’)
OAS2876	NGT2 RNAi	GGGGACAAGTTTGTACAAAAAAGCAGGTGCTCAGGGCGCTATAATGAC
OAS2877	NGT2 RNAi	GGGGACCACTTTGTACAAGAAAGCTGGGTGTTGTCGTCGGTTGAGGAAT
OAS2880	NGT1 RNAi	GGGGACAAGTTTGTACAAAAAAGCAGGTTCCTTTGTTCCAAACCCTGA
OAS2881	NGT1 RNAi	GGGGACCACTTTGTACAAGAAAGCTGGGTGGCCAAGGTGAAGATGAAAA
OAS4193	HXK1 RNAi	GGGGACAAGTTTGTACAAAAAAGCAGGTATGCGATAGGGATCGACAAG
OAS4194	HXK1 RNAi	GGGGACAAGTTTGTACAAAAAAGCAGGTCAAGATAGGCGGATGCTCTC
OAS1267	ACT1 qPCR	ATCATGAAGTGCGACGTTGA
OAS1268	ACT1 qPCR	CACCGATCCAGACGGAGTAT
OAS3166	NGT1 qPCR	CTGCGTTTACTGGTTCATGGGTGC
OAS3167	NGT1 qPCR	GTAGGTGCGACTTCCTCCAG
OAS3169	NGT2 qPCR	TGTGCAGGATCTCGACTTCA
OAS3170	NGT2 qPCR	GGCGGGAATAGCAATGATTA
OAS3179	GIT7 qPCR	AAATCCGCTCGCTGATAGAG
OAS3180	GIT7 qPCR	GGTTTCTGGCATTCGTCAAT
OAS3181	DAC1 qPCR	GCTGTGGATGCCATTTTTG
OAS3182	DAC1 qPCR	GCTGTGGATGCCATTTTTG
OAS3183	HXK1 qPCR	AGCTCTTCCACCCTCCTCTC
OAS3184	HXK1 qPCR	GGCCTCAGATGTGTCTGGTT
OAS3187	NAG1 qPCR	ATAGGCCCTTTGTCCTTGGT
OAS3188	NAG1 qPCR	ATCGACATGCGAGAAGAGGT
OAS3884	OGA1 qPCR	CAAGGAGAAGTGGGAGGACA
OAS3885	OGA1 qPCR	ACTGGACGCGGATCTTCTT
OAS3678	PTR2 qPCR	GCCGGGTGTTCACATTCTAT
OAS3679	PTR2 qPCR	GTCAAGGATCGGGATGAAGA
OAS1040	TYR1 promoter	agcacggcgccgatatcttgtttgcaggaagccg
OAS1041	TYR1 promoter	acggcgtcgacgggtgacgatatgaagttgagg
OAS3758	Ca RPS10 5’ flank	ggcgaattggagctccaccgcggtggcggccgctctagaactagtgGATCgtttaaacGGACGTGTGGTTGTTAAGTCAGTA
OAS3759	Ca RPS10 5’ flank	gcagtcgttgtcgacgaggagcaactagAGCTTAACAGTGAGAGAACACCAG
OAS3760	Ca TDH3	gcagtcgttgtcgacgaggagcaactagAGCTTAACAGTGAGAGAACACCAG
OAS3761	Ca TDH3 (Hc NGT1)	ccaactgcttctcaccatgtgaagacatatttgaattcaattgtgatg
OAS3768	Ca TDH3 (Hc NGT2)	ctagccaagaatgagaaatacctagtcatatttgaattcaattgtgatg
OAS3762	Hc NGT1 Codon Optimized	catcacaattgaattcaaatatgtcttcacatggtgagaagcagttgg
OAS3772	Hc NGT1 Codon Optimized	cagatttccagatttccagaatttcactcTCACTATTAatttaaatctgctccagaagagaatc
OAS3769	Hc NGT2 Codon Optimized	catcacaattgaattcaaatatgactaggtatttctcattcttggctag
OAS3776	Hc NGT2 Codon Optimized	ccagatttccagaatttcactcTCACTATTAagaagatgtcctctttgtgtcaatatcc
OAS3773	Ca ACT1 (Hc NGT1)	cttcaaaccaagttatatcgatttaaattttatgatggaatgaatgggatg
OAS3777	Ca ACT1 (Hc NGT2)	ggatattgacacaaagaggacatcttctTAATAGTGAgagtgaaattctggaaatctgg
OAS3774	Ca ACT1	cttcaaaccaagttatatcgatttaaattttatgatggaatgaatgggatg
OAS3775	Ca URA3	catcccattcattccatcataaaatttaaatcgatataacttggtttgaag
OAS3765	Ca URA3	CATCACTCTCTCTTGTAGTTTCGCttaactcgagctactgatatcaatgc
OAS3766	Ca RPS10 3’ flank	gcattgatatcagtagctcgagttaaGCGAAACTACAAGAGAGAGTGATG
OAS3767	Ca RPS10 3’ flank	gtcgacggtatcgataagcttgatatcgaattcctgcagcccgggggatcgtttaaacTCGCACTGGAGTAGTTTTAGGA
OAS3953	Ca TDH3 (Vector control)	agatttccagatttccagaatttcactcTCACTATTAatttgaattcaattgtgatg
OAS3952	Ca ACT1 (Vector control)	catcacaattgaattcaaatTAATAGTGAgagtgaaattctggaaatctggaaatct
