# Supplementary material for: N-acetylglucosamine (GlcNAc) Triggers a Rapid, Temperature-Responsive Morphogenetic Program in Thermally Dimorphic Fungi
Source: PLoS Genet. 2013 Sep 19;9(9):e1003799. doi: 10.1371/journal.pgen.1003799 (PMC3778022; doi:10.1371/journal.pgen.1003799)
Supplement: Table S8 — C. albicans strains used in this study. Hc = H. capsulatum, Ca = C. albicans. (XLS) [file pgen.1003799.s021.xls]

## Sheet: Sheet1
Strain	Parent	Genotype
BWP17	SC5314	ura3D::limm434/ ura3D::limm434 his1::hisG/his1::hisG arg4::hisG/arg4::hisG
DIC185	BWP17	ura3D::limm434/URA3 his1::hisG/ HIS1 arg4::hisG/ ARG4
YJA2	BWP17	ngt1∆::ARG4/ngt1∆::HIS1 ura3D::limm434/ ura3D::limm434 his1::hisG/his1::hisG arg4::hisG/arg4::hisG
YJA3	YJA2	ngt1∆::ARG4/ngt1∆::HIS1 ura3D::limm434/ URA3 his1::hisG/his1::hisG arg4::hisG/arg4::hisG
YJA4	YJA2	ngt1∆::ARG4/ngt1∆::HIS1::CaNGT1-URA3 ura3D::limm434/ ura3D::limm434 his1::hisG/his1::hisG arg4::hisG/arg4::hisG
SN917	YJA2	ngt1∆::ARG4/ngt1∆::HIS1 ura3D::limm434/ ura3D::limm434 his1::hisG/his1::hisG arg4::hisG/arg4::hisG RPS10::PTDH3-ACT1term-URA3
SN919	YJA2	ngt1∆::ARG4/ngt1∆::HIS1 ura3D::limm434/ ura3D::limm434 his1::hisG/his1::hisG arg4::hisG/arg4::hisG RPS10::PTDH3-HcNGT1-ACT1term-URA3
SN921	YJA2	ngt1∆::ARG4/ngt1∆::HIS1 ura3D::limm434/ ura3D::limm434 his1::hisG/his1::hisG arg4::hisG/arg4::hisG RPS10::PTDH3-HcNGT2-ACT1term-URA3
